# Supplementary material for: SyStemCell: A Database Populated with Multiple Levels of Experimental Data from Stem Cell Differentiation Research
Source: PLoS One. 2012 Jul 13;7(7):e35230. doi: 10.1371/journal.pone.0035230 (PMC3396617; doi:10.1371/journal.pone.0035230)
Supplement: Table S1 — List of 285 peer-reviewed publications in PubMed, from which the data in SyStemCell were curated. (XLS) [file pone.0035230.s003.xls]

## Sheet: pubmed_table
PubMed ID	Title	Journal	Published Date	Authors	Abstract
10813842	DNA microarray analyses of genes regulated during the differentiation of embryonic stem cells.	Mol Reprod Dev	2000 Jun;56(2):113-23	Rizzino A, Kelly DL, Rizzino A	Embryonic stem (ES) cells are derived from the inner cell mass of blastocysts, and in response to retinoic acid (RA) are induced to differentiate to form some of the first distinguishable cell types of early mammalian development. This makes ES cells an attractive model system for studying the initial developmental decisions that occur during embryogenesis and the molecular genetics and associate…
11565801	Proteomic characterization of early-stage differentiation of mouse embryonic stem cells into neural cells induced by all-trans retinoic acid in vitro.	Electrophoresis	2001 Aug;22(14):3067-75	He F, Zhang H, Qian X, Hu Z, Wan J, Ying W, Guo X, He F	Embryonic stem (ES) cells are totipotent stem cells, which can differentiate into various kinds of cell types, including neurons. They are widely used as a model system for investigating mechanisms of differentiation events during early mouse development. In this study, proteomic techniques were used to approach the protein profile associated with the early-stage differentiation of ES cells into …
11781229	Differential gene expression profiling of adult murine hematopoietic stem cells.	Blood	2002 Jan 15;99(2):488-98	Li L, Hood L, Weissman IL, Clarke MF, Goldsmith A, Sun Y, Schummer M, Xie T, Doyle MJ, Kuhr C, Li K, Klug CA, Bumgarner R, Tian Q, Laerum OD, Lin F, He Y, Park IK, Li L	Hematopoietic stem cells (HSCs) have self-renewal capacity and multilineage developmental potentials. The molecular mechanisms that control the self-renewal of HSCs are still largely unknown. Here, a systematic approach using bioinformatics and array hybridization techniques to analyze gene expression profiles in HSCs is described. To enrich mRNAs predominantly expressed in uncommitted cell linea…
12228720	Stemness: transcriptional profiling of embryonic and adult stem cells.	Science	2002 Oct 18;298(5593):597-600	Melton DA, Mulligan RC, Matsuzaki Y, Yoon S, Ramalho-Santos M, Melton DA	The transcriptional profiles of mouse embryonic, neural, and hematopoietic stem cells were compared to define a genetic program for stem cells. A total of 216 genes are enriched in all three types of stem cells, and several of these genes are clustered in the genome. When compared to differentiated cell types, stem cells express a significantly higher number of genes (represented by expressed seq…
12228721	A stem cell molecular signature.	Science	2002 Oct 18;298(5593):601-4	Lemischka IR, Moore KA, Hackney JA, Schaniel C, Dimos JT, Ivanova NB, Lemischka IR	Mechanisms regulating self-renewal and cell fate decisions in mammalian stem cells are poorly understood. We determined global gene expression profiles for mouse and human hematopoietic stem cells and other stages of the hematopoietic hierarchy. Murine and human hematopoietic stem cells share a number of expressed gene products, which define key conserved regulatory pathways in this developmental…
12411319	Characterization of gene expression of CD34+ cells from normal and myelodysplastic bone marrow.	Blood	2002 Nov 15;100(10):3553-60	Koeffler HP, Wachsman W, Hoelzer D, Komor M, de Vos S, Hofmann WK, Koeffler HP	Gene patterns of expression in purified CD34(+) bone marrow cells from 7 patients with low-risk myelodysplastic syndrome (MDS) and 4 patients with high-risk MDS were compared with expression data from CD34(+) bone marrow cells from 4 healthy control subjects. CD34(+) cells were isolated by magnetic cell separation, and high-density oligonucleotide microarray analysis was performed. For confirmati…
12507390	Microarray analysis of neural stem cell differentiation in the striatum of the fetal rat.	Cell Mol Neurobiol	2002 Aug;22(4):407-16	Huang H, Liu H, Chen F, Liu M, Wu Q, Minning TA, Gu P, Wen T, Huang H	1. Gene expression profiles in neural stem cell differentiation in vitro were determined by cDNA microarray analysis. 2. Total RNA was extracted and reverse transcripted into cDNA from differentiated and undifferentiated neural stem cells. The 33P labeled cDNA was hybridized with a cDNA microarray consisting of 14,000 human genes. 3. The results showed that a total of 1406 genes were differential…
12596042	Gene expression profile of mouse bone marrow stromal cells determined by cDNA microarray analysis.	Cell Tissue Res	2003 Feb;311(2):227-37	Nuber UA, Ropers HH, Vingron M, Scheller M, Schulz R, Steinhoff C, Wieczorek G, Nuber UA	Bone marrow stromal cells (BMSC) have gained increased attention because of their multipotency and adult stem cell character. They have been shown to differentiate into other cell types of the mesenchymal lineage and also into non-mesenchymal cells. The exact identity of the original cells, which are isolated from bone marrow by their selective adherence to plastic, remains unknown to date. We ha…
12631704	Identification of genes responsible for osteoblast differentiation from human mesodermal progenitor cells.	Proc Natl Acad Sci U S A	2003 Mar 18;100(6):3305-10	Verfaillie CM, Pan W, La Pean A, Williams SM, Aguiar DJ, Qi H, Verfaillie CM	Single human bone marrow-derived mesodermal progenitor cells (MPCs) differentiate into osteoblasts, chondrocytes, adipocytes, myocytes, and endothelial cells. To identify genes involved in the commitment of MPCs to osteoblasts we examined the expressed gene profile of undifferentiated MPCs and MPCs induced to the osteoblast lineage for 1-7 days by cDNA microarray analysis. As expected, growth fac…
12818002	The proteome of neural stem cells from adult rat hippocampus.	Proteome Sci	2003 Jun 12;1(1):4	Kuschinsky W, Ftterer CD, Feldmann RE Jr, Maurer MH, Kuschinsky W	BACKGROUND: Hippocampal neural stem cells (HNSC) play an important role in cerebral plasticity in the adult brain and may contribute to tissue repair in neurological disease. To describe their biological potential with regard to plasticity, proliferation, or differentiation, it is important to know the cellular composition of their proteins, subsumed by the term proteome. RESULTS: Here, we presen…
12832699	Transcriptional profiling of neuronal differentiation by human embryonal carcinoma stem cells in vitro.	Stem Cells	2003;21(4):459-71	Wood A, Smith S, Przyborski SA, Wood A	Pluripotent stem cell lines can be induced to differentiate into a range of somatic cell types in response to various stimuli. Such cell-based systems provide powerful tools for the investigation of molecules that modulate cellular development. For instance, the formation of the nervous system is a highly regulated process, controlled by molecular pathways that determine the expression of specifi…
12919684	Embryonic stem cell-specific MicroRNAs.	Dev Cell	2003 Aug;5(2):351-8	Sharp PA, Murray MF, Houbaviy HB, Sharp PA	We have identified microRNAs (miRNAs) in undifferentiated and differentiated mouse embryonic stem (ES) cells. Some of these appear to be ES cell specific, have related sequences, and are encoded by genomic loci clustered within 2.2 kb of each other. Their expression is repressed as ES cells differentiate into embryoid bodies and is undetectable in adult mouse organs. In contrast, the levels of ma…
12935427	Gene expression profiles of human bone marrow derived mesenchymal stem cells and tendon cells.	Chin Med J (Engl)	2003 Aug;116(8):1270-2	Zou F, Piao Y, Hu Q, Zou F	OBJECTIVE: To study the gene expression profiles of human bone marrow derived mesenchymal stem cells and tendon cells. METHODS: Total RNA extracted from human bone marrow derived mesenchymal stem cells and tendon cells underwent reverse transcription, and the products were labeled with alpha-(32)P dCTP. The cDNA probes of total RNA were hybridized to cDNA microarray with 1176 genes, and then the …
12941627	Global analysis of gene expression in neural progenitors reveals specific cell-cycle, signaling, and metabolic networks.	Dev Biol	2003 Sep 1;261(1):165-82	Geschwind DH, Kornblum HI, Sabatti C, Jackson R, Kudo LC, Karsten SL, Geschwind DH	The genetic programs underlying neural stem cell (NSC) proliferation and pluripotentiality have only been partially elucidated. We compared the gene expression profile of proliferating neural stem cell cultures (NS) with cultures differentiated for 24 h (DC) to identify functionally coordinated alterations in gene expression associated with neural progenitor proliferation. The majority of differe…
14595015	Gene expression patterns in human embryonic stem cells and human pluripotent germ cell tumors.	Proc Natl Acad Sci U S A	2003 Nov 11;100(23):13350-5	Thomson JA, Brown PO, Andrews PW, Brooks JD, Jones SB, Chon CH, Antosiewicz JE, Draper JS, Chen X, Sperger JM, Thomson JA	Remarkably little is known about the transcriptional profiles of human embryonic stem (ES) cells or the molecular mechanisms that underlie their pluripotency. To identify commonalties among the transcriptional profiles of different human pluripotent cells and to search for clues into the genesis of human germ cell tumors, we compared the expression profiles of human ES cell lines, human germ cell…
14634063	Gene-expression profiling of CD34+ cells from various hematopoietic stem-cell sources reveals functional differences in stem-cell activity.	J Leukoc Biol	2004 Feb;75(2):314-23	Staal FJ, Bloem AC, van den Burg CM, Baert MR, Lokhorst HM, van Kessel B, Ng YY, Staal FJ	The replacement of bone marrow (BM) as a conventional source of stem cell (SC) by umbilical cord blood (UCB) and granulocyte-colony stimulating factor-mobilized peripheral blood SC (PBSC) has brought about clinical advantages. However, several studies have demonstrated that UCB CD34(+) cells and PBSC significantly differ from BM CD34(+) cells qualitatively and quantitatively. Here, we quantified …
14688391	The transcriptome profile of human embryonic stem cells as defined by SAGE.	Stem Cells	2004;22(1):51-64	Bongso A, Chan WK, Tan JH, Tan SP, Richards M, Bongso A	Human embryonic stem (ES) cell lines that have the ability to self-renew and differentiate into specific cell types have been established. The molecular mechanisms for self-renewal and differentiation, however, are poorly understood. We determined the transcriptome profiles for two proprietary human ES cell lines (HES3 and HES4, ES Cell International), and compared them with murine ES cells and o…
14761969	Epigenetic control of mouse Oct-4 gene expression in embryonic stem cells and trophoblast stem cells.	J Biol Chem	2004 Apr 23;279(17):17063-9	Shiota K, Tanaka S, Ohgane J, Hattori N, Ko YG, Nishino K, Hattori N, Shiota K	The first cell differentiation event in mammalian embryogenesis segregates inner cell mass lineage from the trophectoderm at the blastocyst stage. Oct-4, a member of the POU family of transcription factors, is necessary for the pluripotency of the inner cell mass lineage. Embryonic stem (ES) cells, which contribute to all of embryonic lineages, express the Oct-4 gene. Trophoblast stem (TS) cells,…
15070671	Gene expression in human embryonic stem cell lines: unique molecular signature.	Blood	2004 Apr 15;103(8):2956-64	Puri RK, Rao MS, Itskovitz-Eldor J, Condie BG, Lyons I, Amit M, Thies RS, Ginis I, Joshi BH, Yang AX, Luo Y, Mejido J, Brandenberger R, Miura T, Bhattacharya B, Puri RK	Human embryonic stem (huES) cells have the ability to differentiate into a variety of cell lineages and potentially provide a source of differentiated cells for many therapeutic uses. However, little is known about the mechanism of differentiation of huES cells and factors regulating cell development. We have used high-quality microarrays containing 16 659 seventy-base pair oligonucleotides to ex…
15120971	Gene expression profile in bone marrow and hematopoietic stem cells in mice exposed to inhaled benzene.	Mutat Res	2004 May 18;549(1-2):195-212	Recio L, Wong VA, Fuller ES, Faiola B, Recio L	Acute myeloid leukemia and chronic lymphocytic leukemia are associated with benzene exposure. In mice, benzene induces chromosomal breaks as a primary mode of genotoxicity in the bone marrow (BM). Benzene-induced DNA lesions can lead to changes in hematopoietic stem cells (HSC) that give rise to leukemic clones. To gain insight into the mechanism of benzene-induced leukemia, we investigated the D…
15153607	Properties of pluripotent human embryonic stem cells BG01 and BG02.	Stem Cells	2004;22(3):292-312	Freed WJ, Rao MS, Puri RK, Mejido J, Lyons I, Ginis I, Chen J, Condie B, Bhattacharya B, Luo Y, Miura T, Zeng X, Freed WJ	Human ES (hES) cell lines have only recently been generated, and differences between human and mouse ES cells have been identified. In this manuscript we describe the properties of two human ES cell lines, BG01 and BG02. By immunocytochemistry and reverse transcription polymerase chain reaction, undifferentiated cells expressed markers that are characteristic of ES cells, including SSEA-3, SSEA-4…
15156143	Essential role of Plzf in maintenance of spermatogonial stem cells.	Nat Genet	2004 Jun;36(6):653-9	Pandolfi PP, Wolgemuth DJ, Orwig KE, Sukhwani M, Manova K, Cattoretti G, Barna M, Hobbs RM, Costoya JA, Pandolfi PP	Little is known of the molecular mechanisms whereby spermatogonia, mitotic germ cells of the testis, self-renew and differentiate into sperm. Here we show that Zfp145, encoding the transcriptional repressor Plzf, has a crucial role in spermatogenesis. Zfp145 expression was restricted to gonocytes and undifferentiated spermatogonia and was absent in tubules of W/W(v) mutants that lack these cells.…
15176470	Comprehensive proteome expression profiling of undifferentiated versus differentiated neural stem cells from adult rat hippocampus.	Neurochem Res	2004 Jun;29(6):1129-44	Kuschinsky W, Butlin J, Ftterer CD, Feldmann RE Jr, Maurer MH, Kuschinsky W	Adult neural stem cells can be isolated from various regions of the rat brain and seem to have multilineage differentiation potential. In this study, we investigated the hypothesis that global protein expression of adult neural stem cells isolated from rat hippocampus is changed during in vitro differentiation. After 2 days of differentiation, we separated total protein extracts by two-dimensiona…
15183728	Human embryonic stem cells express a unique set of microRNAs.	Dev Biol	2004 Jun 15;270(2):488-98	Kim KS, Kim VN, Moon SY, Yoon HS, Chung HM, Cha KY, Lee JY, Moon SH, Kim SK, Kim JY, Lee Y, Suh MR, Kim KS	Human embryonic stem (hES) cells are pluripotent cell lines established from the explanted inner cell mass of human blastocysts. Despite their importance for human embryology and regenerative medicine, studies on hES cells, unlike those on mouse ES (mES) cells, have been hampered by difficulties in culture and by scant knowledge concerning the regulatory mechanism. Recent evidence from plants and…
15216876	Histone code modifications on pluripotential nuclei of reprogrammed somatic cells.	Mol Cell Biol	2004 Jul;24(13):5710-20	Tada T, Nakatsuji N, Tada M, Kimura H, Tada T	Following hybridization with embryonic stem (ES) cells, somatic genomes are epigenetically reprogrammed and acquire pluripotency. This results in the transcription of somatic genome-derived tissue-specific genes upon differentiation. During nuclear reprogramming, it is expected that DNA and chromatin modifications, believed to function in cell-type-specific epigenotype memory, should be significa…
15231652	Microarray and serial analysis of gene expression analyses identify known and novel transcripts overexpressed in hematopoietic stem cells.	Cancer Res	2004 Jul 1;64(13):4434-41	Civin CI, Kowalski J, Riggins G, Martinez-Murillo F, Carr L, Chen C, Heimfeld S, Malehorn M, Tanadve V, Georgantas RW 3rd, Civin CI	The human CD34(+)/CD38(-)/Lin(-) cell subset, comprising approximately 1-10% of the CD34(+) cell population, contains few of the less primitive hematopoietic (lineage-committed) progenitor cells (HPCs) but most of the primitive in vivo engrafting (lympho-)hematopoietic stem cells (HSCs). We analyzed gene expression in CD34(+)/CD38(-)/Lin(-) cell populations isolated from normal human adult donor …
15265297	Osteogenic differentiation of mouse embryonic stem cells: differential gene expression analysis by cDNA microarray and purification of osteoblasts by cadherin-11 magnetically activated cell sorting.	Tissue Eng	2004 May-Jun;10(5-6):796-806	Buttery LD, Hughes SP, Polak JM, Bourne S, Buttery LD	We have previously shown osteogenic differentiation of mouse embryonic stem (ES) cells and temporal enrichment with osteoblastic cells, by stimulation with serum-containing culture medium supplemented with beta-glycerophosphate, ascorbate, and dexamethasone. In our present study we have used similar culture conditions to further investigate osteogenic differentiation of mouse ES cells. Using reve…
15302865	Proteomic profiling of bone marrow mesenchymal stem cells upon transforming growth factor beta1 stimulation.	J Biol Chem	2004 Oct 15;279(42):43725-34	Li S, Chen DJ, Luo K, Krakowski A, Chu JS, Park JS, Wang D, Li S	Bone marrow mesenchymal stem cells (MSCs) can differentiate into different types of cells and have tremendous potential for cell therapy and tissue engineering. Transforming growth factor beta1 (TGF-beta) plays an important role in cell differentiation and vascular remodeling. We showed that TGF-beta induced cell morphology change and an increase in actin fibers in MSCs. To determine the global e…
15378605	Temporal expression changes during differentiation of neural stem cells derived from mouse embryonic stem cell.	J Cell Biochem	2004 Oct 15;93(3):563-78	Lee YS, Lee SH, Kim H, Kim CM, Shim JW, Shin DM, Lee KH, Ahn JI, Lee YS	Temporal analysis in gene expression during differentiation of neural stem cells (NSCs) was performed by using in-house microarrays composed of 10,368 genes. The changes in mRNA level were measured during differentiation day 1, 2, 3, 6, 12, and 15. Out of 10,368 genes analyzed, 259 genes were up-regulated or down-regulated by 2-fold or more at least at one time-point during differentiation, and w…
15378706	Two-dimensional gel electrophoresis database of murine R1 embryonic stem cells.	Proteomics	2004 Dec;4(12):3813-32	Van Eyk JE, Boheler KR, Garnham CP, Crider DG, Elliott ST, Van Eyk JE	Embryonic stem (ES) cell lines represent a population of undifferentiated pluripotent cells capable of multilineage differentiation in vitro. Although very useful for studying developmental processes, human ES cell lines have also been suggested as a potential and unlimited source for cellular transplantation and the treatment of human disease. The proteomic basis of embryonic stemness (pluripote…
15499592	Differential gene expression in neural stem cells and oligodendrocyte precursor cells: a cDNA microarray analysis.	J Neurosci Res	2004 Dec 1;78(5):637-46	Xu XM, Lu PH, Yin L, Li Y, Zhang KH, Fu SL, Hu JG, Xu XM	The use of neural stem cells (NSCs) or their progeny oligodendrocyte precursor cells (OPCs) represents a promising repair strategy for many neurological disorders. However, the molecular events and biological features during the transition from NSCs to OPCs remain unclear. In the present study, we isolated NSCs from the embryonic rat forebrain and induced them into OPCs by using B104 conditioned …
15501590	Proteomic signatures and aberrations of mouse embryonic stem cells containing a single human chromosome 21 in neuronal differentiation: an in vitro model of Down syndrome.	Neuroscience	2004;129(2):325-35	Oshimura M, Rogers MS, Ikeo K, Gojobori T, Inoue T, Shirayoshi Y, Toda T, Wang CC, Nishigaki R, Kadota M, Oshimura M	Neurodegeneration in fetal development of Down syndrome (DS) patients is proposed to result in apparent neuropathological abnormalities and to contribute to the phenotypic characteristics of mental retardation and premature development of Alzheimer disease. In order to identify the aberrant and specific genes involved in the early differentiation of DS neurons, we have utilized an in vitro neuron…
15536191	Comparative proteomic analysis of human CD34+ stem/progenitor cells and mature CD15+ myeloid cells.	Stem Cells	2004;22(6):1003-14	Broxmeyer HE, Cooper SH, Smith JA, Cocklin RR, Voss ED, Wang M, Tao W, Broxmeyer HE	Human CD34(+) cells, highly enriched for hematopoietic stem and progenitors, and CD15(+) cells, more terminally differentiated myeloid cells in blood, represent distinct maturation/differentiation stages. A proteomic approach was used to identify proteins differentially present in these two populations from human cord blood. Cytosolic proteins were extracted and subjected to two-dimensional gel e…
15556302	Gene expression profiles of early adipogenesis in human mesenchymal stem cells.	Gene	2004 Sep 29;340(1):141-50	Low-Tone Ho L, Chen TH, Ma HL, Chang CF, Hung SC, Low-Tone Ho L	Bone marrow-derived human mesenchymal stem cells (hMSCs) give rise to adipocytes in response to a medium containing dexamethasone, isobutylmethylxanthine, and insulin. A cDNA microarray was applied to analyze the gene expression profiles between the cells at day 0 and at day 3 of incubation in the adipogenic medium, when the cells began to express PPARgamma2, a transcription factor of adipogenesi…
15695585	Gene expression profile of murine long-term reconstituting vs. short-term reconstituting hematopoietic stem cells.	Proc Natl Acad Sci U S A	2005 Feb 15;102(7):2448-53	Cooke MP, Anderson WF, Johnston PB, Gallaher T, Yan C, Zhu L, Zhan Y, Su A, Sutton S, Zhao Y, Zhong JF, Cooke MP	The hematopoietic stem cell (HSC) compartment is composed of long-term reconstituting (LTR) and short-term reconstituting (STR) stem cells. LTR HSC can reconstitute the hematopoietic system for life, whereas STR HSC can sustain hematopoiesis for only a few weeks in the mouse. Several excellent gene expression profiles have been obtained of the total hematopoietic stem cell population. We have use…
15707363	Comparison of statistical approaches for the analysis of proteome expression data of differentiating neural stem cells.	J Proteome Res	2005 Jan-Feb;4(1):96-100	Kalenka A, Brmme JO, Feldmann RE Jr, Maurer MH, Kalenka A	Comparative proteomic studies often use statistical tests included in the software for the analysis of digitized images of two-dimensional electrophoresis gels. As these programs include only limited capabilities for statistical analysis, many studies do not further describe their statistical approach. To find potential differences produced by different data processing, we compared the results of…
15707972	Proteomic profiling of human stem cells derived from umbilical cord blood.	Biochem Biophys Res Commun	2005 Mar 25;328(4):968-72	Kungl AJ, Preisegger KH, Jandrositz A, Grobuschek N, Gesslbauer B, Zenzmaier C, Kungl AJ	CD34+ preparations from five different umbilical cord samples were compared with respect to their proteome profile using 2-D gel electrophoresis. Fifty-two protein spots were found to match in all preparations referring to the high heterogeneity of such samples indicating a not fully developed (or instable) proteome of stem cells. All matching spots were subjected to in-gel digestion and nano-LC-…
15742316	Large-scale identification of proteins expressed in mouse embryonic stem cells.	Proteomics	2005 Apr;5(5):1346-61	Isobe T, Izumi T, Takahashi N, Okamura N, Nunomura K, Shinkawa T, Itagaki C, Yamauchi Y, Taoka M, Nagano K, Isobe T	A protein subset expressed in the mouse embryonic stem (ES) cell line, E14-1, was characterized by mass spectrometry-based protein identification technology and data analysis. In total, 1790 proteins including 365 potential nuclear and 260 membrane proteins were identified from tryptic digests of total cell lysates. The subset contained a variety of proteins in terms of physicochemical characteri…
15789344	Differential display of proteins involved in the neural differentiation of mouse embryonic carcinoma P19 cells by comparative proteomic analysis.	Proteomics	2005 Apr;5(6):1656-68	Zhao FK, Jing NH, Tian HY, Tang K, Liu L, Wang C, Yuan Q, An J, Zhao FK	Mouse embryonic carcinoma P19 cell has been used extensively as a model to study molecular mechanisms of neural differentiation in vitro. After retinoic acid (RA) treatment and aggregation, P19 cells can differentiate into neural cells including neurons and glial cells. In this study, comparative proteomic analysis is utilized to approach the protein profiles associated with the RA-induced neural…
15790779	Differential gene expression profiling of human umbilical cord blood-derived mesenchymal stem cells by DNA microarray.	Stem Cells	2005 Apr;23(4):584-93	Kim H, Han H, Yang IH, Hwang SH, Ahn C, Gang EJ, Hong SH, Jeong JA, Kim H	Mesenchymal stem cells (MSCs) retain both self-renewal and multilineage differentiation capabilities. Despite wide therapeutic potential, many aspects of human MSCs, particularly the molecular parameters to define the stemness, remain largely unknown. Using high-density oligonucleotide micro-arrays, we obtained the differential gene expression profile between a fraction of mononuclear cells of hu…
15910245	Differential gene expression profiling of CD34+ CD133+ umbilical cord blood hematopoietic stem progenitor cells.	Stem Cells Dev	2005 Apr;14(2):188-98	Harris DT, Tsang TC, Thompson J, Tsang A, Gonzalez V, He X, Harris DT	Umbilical cord blood (CB)-derived primitive hematopoietic stem progenitor cells (HSPC) are a promising source for stem cell-based gene therapy due to the reduced incidence and severity of graftversus- host disease (GVHD) after human leukocyte antigen (HLA)-disparate CB transplantation. Cell-surface markers such as CD34 and CD133 have been used in combination to enrich primitive HSPC for research …
15971194	Stem cell proteomes: a profile of human mesenchymal stem cells derived from umbilical cord blood.	Electrophoresis	2005 Jul;26(14):2749-58	Eichler H, Kuschinsky W, Klter H, Hunzinger C, Gross B, Brgers HF, Kalenka A, Maurer MH, Bieback K, Feldmann RE Jr, Eichler H	To better understand the transcriptional program that a ccompanies orderly lineage-specific hematopoietic differentiation, we performed serial oligonucleotide microarray analysis of human normal CD34+ bone marrow cells during lineage-specific differentiation. CD34+ bone marrow cells isolated from healthy individuals were selectively stimulated in vitro with the cytokines erythropoietin (EPO), thr…
15971941	Derivation of multipotent mesenchymal precursors from human embryonic stem cells.	PLoS Med	2005 Jun;2(6):e161	Studer L, Socci ND, Willis LM, Barberi T, Studer L	Multipotent mesenchymal stem cells (MSCs) derived from human umbilical cord blood (UCB) represent promising candidates for the development of future strategies in cellular therapy. To create a comprehensive protein expression profile for UCB-MSCs, one UCB unit from a full-term delivery was isolated from the unborn placenta, transferred into culture, and their whole-cell protein fraction was subje…
16081666	Gene expression signatures of seven individual human embryonic stem cell lines.	Stem Cells	2005 Oct;23(9):1343-56	Lahesmaa R, Hovatta O, Otonkoski T, Tuuri T, Strmberg AM, Olsson C, Lundin K, Mikkola M, Skottman H, Lahesmaa R	BACKGROUND: Human embryonic stem cells provide access to the earliest stages of human development and may serve as a source of specialized cells for regenerative medicine. Thus, it becomes crucial to develop protocols for the directed differentiation of embryonic stem cells into tissue-restricted precursors. METHODS AND FINDINGS: Here, we present culture conditions for the derivation of unlimited…
16089502	Functional analysis of human hematopoietic stem cell gene expression using zebrafish.	PLoS Biol	2005 Aug;3(8):e254	Verfaillie CM, Ekker SC, Grindle SM, Pickart MA, Wang TF, Flynn CM, Mendenhall EM, Eckfeldt CE, Verfaillie CM	Identification of molecular components that define a pluripotent human embryonic stem cell (hESC) provides the basis for understanding the molecular mechanisms regulating the maintenance of pluripotency and induction of differentiation. We compared the gene expression profiles of seven genetically independent hESC lines with those of nonlineage-differentiated cells derived from each line. A total…
16123385	Absence of suppressor of cytokine signalling 3 reduces self-renewal and promotes differentiation in murine embryonic stem cells.	Stem Cells	2006 Mar;24(3):604-14	Robb L, Voss AK, Alexander WS, Roberts AW, Simpson KM, Willson TA, Rakar S, Hartley L, Hart AH, Boyle K, Forrai A, Robb L	Although several reports have characterized the hematopoietic stem cell (HSC) transcriptome, the roles of HSC-specific genes in hematopoiesis remain elusive. To identify candidate regulators of HSC fate decisions, we compared the transcriptome of human umbilical cord blood and bone marrow (CD34+)(CD33-)(CD38-)Rho(lo)(c-kit+) cells, enriched for hematopoietic stem/progenitor cells with (CD34+)(CD3…
16137224	Comparing the protein expression profiles of human mesenchymal stem cells and human osteoblasts using gene ontologies.	Stem Cells Dev	2005 Aug;14(4):354-66	Plopper GE, Bennett K, Vandenberg S, Xiang Z, Ward DF, Klees RF, Westcott AM, Salasznyk RM, Plopper GE	Leukemia inhibitory factor (LIF) is required to maintain pluripotency and permit self-renewal of murine embryonic stem (ES) cells. LIF binds to a receptor complex of LIFR-beta and gp130 and signals via the Janus kinase-signal transducer and activator of transcription (JAK-STAT) pathway, with signalling attenuated by suppressor of cytokine signalling (SOCS) proteins. Recent in vivo studies have hi…
16151515	Differential expression of novel potential regulators in hematopoietic stem cells.	PLoS Genet	2005 Sep;1(3):e28	Weissman IL, Stuart JM, Heffner GC, Katzman S, Prohaska SS, Forsberg EC, Weissman IL	One of the hallmark events regulating the process of osteogenesis is the transition of undifferentiated human mesenchymal stem cells (hMSCs) found in the bone marrow into mineralized-matrix producing osteoblasts (hOSTs) through mechanisms that are not entirely understood. With recent developments in mass spectrometry and its potential application to the systematic definition of the stem cell prot…
16153702	Core transcriptional regulatory circuitry in human embryonic stem cells.	Cell	2005 Sep 23;122(6):947-56	Boyer LA, Lee TI, Cole MF, Johnstone SE, Levine SS, Zucker JP, Guenther MG, Kumar RM, Murray HL, Jenner RG, Gifford DK, Melton DA, Jaenisch R, Young RA	The transcription factors OCT4, SOX2, and NANOG have essential roles in early development and are required for the propagation of undifferentiated embryonic stem (ES) cells in culture. To gain insights into transcriptional regulation of human ES cells, we have identified OCT4, SOX2, and NANOG target genes using genome-scale location analysis. We found, surprisingly, that OCT4, SOX2, and NANOG co-…
16166251	Gene-expression profiling of CD34+ hematopoietic cells expanded in a collagen I matrix.	Stem Cells	2006 Mar;24(3):494-500	Bornhuser M, Werner C, Ehninger G, Thiede C, Joergensen B, Salchert K, Steudel C, Oswald J, Bornhuser M	The hematopoietic system is an invaluable model both for understanding basic developmental biology and for developing clinically relevant cell therapies. Using highly purified cells and rigorous microarray analysis we have compared the expression pattern of three of the most primitive hematopoietic subpopulations in adult mouse bone marrow: long-term hematopoietic stem cells (HSC), short-term HSC…
16176923	Cell surface labeling and mass spectrometry reveal diversity of cell surface markers and signaling molecules expressed in undifferentiated mouse embryonic stem cells.	Mol Cell Proteomics	2005 Dec;4(12):1968-76	Isobe T, Izumi T, Takahashi N, Sugano S, Yamauchi Y, Okamura N, Taoka M, Itagaki C, Nagano K, Nunomura K, Isobe T	CD34+ hematopoietic stem/progenitor cells (HSCs) reside in the bone marrow in close proximity to the endosteal bone surface, surrounded by osteoblasts, stromal cells, and various extracellular matrix molecules. We used a bioartificial matrix of fibrillar collagen I, the major matrix component of bone, as a scaffold for ex vivo expansion of HSCs. CD34+ HSCs were isolated from umbilical cord blood …
16188873	Identification of candidate regulators of embryonic stem cell differentiation by comparative phosphoprotein affinity profiling.	Mol Cell Proteomics	2006 Jan;5(1):57-67	Megeney LA, Kelly JF, Carrire JF, Borris DJ, Puente LG, Megeney LA	Although interactions between cell surface proteins and extracellular ligands are key to initiating embryonic stem cell differentiation to specific cell lineages, the plasma membrane protein components of these cells are largely unknown. We describe here a group of proteins expressed on the surface of the undifferentiated mouse embryonic stem cell line D3. These proteins were identified using a c…
16207381	Comparison of the gene expression profile of undifferentiated human embryonic stem cell lines and differentiating embryoid bodies.	BMC Dev Biol	2005 Oct 5;5:22	Puri RK, Rao MS, Schulz TC, Zeng X, Brimble SN, Mejido J, Miura T, Luo Y, Cai J, Bhattacharya B, Puri RK	Embryonic stem cells are a unique cell population capable both of self-renewal and of differentiation into all tissues in the adult organism. Despite the central importance of these cells, little information is available regarding the intracellular signaling pathways that govern self-renewal or early steps in the differentiation program. Embryonic stem cell growth and differentiation correlates w…
16210410	Differential expression profiling of membrane proteins by quantitative proteomics in a human mesenchymal stem cell line undergoing osteoblast differentiation.	Stem Cells	2005 Oct;23(9):1367-77	Kassem M, Jensen ON, Mann M, Li C, Zeemann PA, Foster LJ, Kassem M	BACKGROUND: The identification of molecular pathways of differentiation of embryonic stem cells (hESC) is critical for the development of stem cell based medical therapies. In order to identify biomarkers and potential regulators of the process of differentiation, a high quality microarray containing 16,659 seventy base pair oligonucleotides was used to compare gene expression profiles of undiffe…
16222718	Proteomic analysis of neural differentiation of mouse embryonic stem cells.	Proteomics	2005 Nov;5(17):4414-26	Gao L, Wang D, Gao L	One of the major limitations for understanding the biology of human mesenchymal stem cells (hMSCs) is the absence of prospective markers needed for distinguishing them from other cells and for monitoring lineage-specific differentiation. Mass spectrometry (MS)-based proteomics has proven extremely useful for analyzing complex protein expression patterns and, when applied quantitatively, can be us…
16227573	Micro-RNA regulation of the mammalian lin-28 gene during neuronal differentiation of embryonal carcinoma cells.	Mol Cell Biol	2005 Nov;25(21):9198-208	Belasco JG, Wu L, Belasco JG	Mouse embryonic stem cells (mESCs) can differentiate into different types of cells, and serve as a good model system to study human embryonic stem cells (hESCs). We showed that mESCs differentiated into two types of neurons with different time courses. To determine the global protein expression changes after neural differentiation, we employed a proteomic strategy to analyze the differences betwe…
16263424	Comparative characteristics of mesenchymal stem cells from human bone marrow, adipose tissue, and umbilical cord blood.	Exp Hematol	2005 Nov;33(11):1402-16	Ho AD, Ansorge W, Eckstein V, Schwager C, Blake J, Krause U, Wirkner U, Frankhauser M, Seckinger A, Wein F, Wagner W, Ho AD	Vertebrate genomes each encode hundreds of micro-RNAs (miRNAs), yet for few of these miRNAs is there empirical evidence as to which mRNA(s) they regulate. Here we report the identification of human lin-28 mRNA as a regulatory target of human miR-125b and its homolog miR-125a. Studies of miR-125b function in mouse P19 embryonal carcinoma cells induced to develop into neurons suggest a role for thi…
16456129	Activin A maintains self-renewal and regulates fibroblast growth factor, Wnt, and bone morphogenic protein pathways in human embryonic stem cells.	Stem Cells	2006 Jun;24(6):1476-86	Sharkis SJ, Yuan X, Xiao L, Sharkis SJ	OBJECTIVE: Various preparative protocols have been proposed for the acquisition and cultivation of mesenchymal stem cells (MSC). Whereas surface antigen markers have failed to precisely define this population, microarray analysis might provide a better tool for characterization of MSC. METHODS: In this study, we have analyzed global gene expression profiles of human MSC isolated from adipose tiss…
16475233	2-DE proteome analysis of a proliferating and differentiating human neuronal stem cell line (ReNcell VM).	Proteomics	2006 Mar;6(6):1833-47	Rolfs A, Vlker U, Miljan E, Zubrzycki IZ, Uhrmacher A, Berth M, Mix E, Pahnke J, Christoph H, Beyer S, Scharf C, Mikkat S, Hoffrogge R, Rolfs A	Human embryonic stem cells (hESCs) self-renew indefinitely while maintaining pluripotency. The molecular mechanism underlying hESCs self-renewal and pluripotency is poorly understood. To identify the signaling pathway molecules that maintain the proliferation of hESCs, we performed a microarray analysis comparing an aneuploid H1 hESC line (named H1T) versus euploid H1 hESC line because the H1T hE…
16507774	Quantitative proteomics reveals posttranslational control as a regulatory factor in primary hematopoietic stem cells.	Blood	2006 Jun 15;107(12):4687-94	Whetton AD, Spooncer E, Pierce A, Barnes K, Baldwin SA, Jaworska E, Evans CA, Miller CJ, Wilson CL, Blinco D, Smith DL, Unwin RD, Whetton AD	Deciphering the mechanisms underlying skeletal muscle-cell differentiation in mammals is an important challenge. Cell differentiation involves complex pathways regulated at both transcriptional and post-transcriptional levels. Recent observations have revealed the importance of small (20-25 base pair) non-coding RNAs (microRNAs or miRNAs) that are expressed in both lower organisms and in mammals.…
16600995	A quest for human and mouse embryonic stem cell-specific proteins.	Mol Cell Proteomics	2006 Jul;5(7):1261-73	Krijgsveld J, Mummery CL, Heck AJ, Pinkse MW, Ward-Van Oostwaard D, Passier R, Van Hoof D, Krijgsveld J	The proteome is determined by rates of transcription, translation, and protein turnover. Definition of stem cell populations therefore requires a stem cell proteome signature. However, the limit to the number of primary cells available has restricted extensive proteomic analysis. We present a mass spectrometric method using an isobaric covalent modification of peptides for relative quantification…
16630819	A bivalent chromatin structure marks key developmental genes in embryonic stem cells.	Cell	2006 Apr 21;125(2):315-26	Lander ES, Schreiber SL, Feil R, Wagschal A, Jaenisch R, Plath K, Wernig M, Meissner A, Fry B, Cuff J, Huebert DJ, Kamal M, Xie X, Mikkelsen TS, Bernstein BE, Lander ES	Embryonic stem cells (ESCs) are of immense interest as they can proliferate indefinitely in vitro and give rise to any adult cell type, serving as a potentially unlimited source for tissue replacement in regenerative medicine. Extensive analyses of numerous human and mouse ESC lines have shown generic similarities and differences at both the transcriptional and functional level. However, comprehe…
16672070	Genome wide profiling of human embryonic stem cells (hESCs), their derivatives and embryonal carcinoma cells to develop base profiles of U.S. Federal government approved hESC lines.	BMC Dev Biol	2006 May 3;6:20	Rao MS, Mattson MP, Loring JF, Oeser S, McDaniel TK, Barker DL, Chudin E, Baker SC, Li H, Xue H, Schwartz CM, Mueller FJ, Gonzalez R, Zhan M, Zeng X, Shin S, Liu Y, Rao MS	The most highly conserved noncoding elements (HCNEs) in mammalian genomes cluster within regions enriched for genes encoding developmentally important transcription factors (TFs). This suggests that HCNE-rich regions may contain key regulatory controls involved in development. We explored this by examining histone methylation in mouse embryonic stem (ES) cells across 56 large HCNE-rich loci. We i…
16675594	Genome-wide transcriptional profiling of human embryonic stem cells differentiating to cardiomyocytes.	Stem Cells	2006 Aug;24(8):1956-67	Passier R, Mummery C, Ward-van Oostwaard D, Kloots J, Beqqali A, Passier R	BACKGROUND: In order to compare the gene expression profiles of human embryonic stem cell (hESC) lines and their differentiated progeny and to monitor feeder contaminations, we have examined gene expression in seven hESC lines and human fibroblast feeder cells using Illumina bead arrays that contain probes for 24,131 transcript probes. RESULTS: A total of 48 different samples (including duplicate…
16740658	Identifying genes important for spermatogonial stem cell self-renewal and survival.	Proc Natl Acad Sci U S A	2006 Jun 20;103(25):9524-9	Brinster RL, Fearon DT, Telaranta AI, Avarbock MR, Oatley JM, Brinster RL	Mammals are unable to regenerate their heart after major cardiomyocyte loss caused by myocardial infarction. Human embryonic stem cells (hESCs) can give rise to functional cardiomyocytes and therefore have exciting potential as a source of cells for replacement therapy. Understanding the molecular regulation of cardiomyocyte differentiation from stem cells is crucial for the stepwise enhancement …
16741224	Isolation and characterization of novel rhesus monkey embryonic stem cell lines.	Stem Cells	2006 Oct;24(10):2177-86	Wolf D, Zeier R, Johnson J, Meisner L, Clepper L, Byrne J, Kuo HC, Mitalipov S, Wolf D	Spermatogonial stem cells (SSCs) are the foundation for spermatogenesis and, thus, preservation of a species. Because of stem cell rarity, studying their self-renewal is greatly facilitated by in vitro culture of enriched biologically active cell populations. A recently developed culture method identified glial cell line-derived neurotrophic factor (GDNF) as the essential growth factor that suppo…
16758447	Proteomic signature of human embryonic stem cells.	Proteomics	2006 Jun;6(12):3544-9	Salekdeh GH, Ashtiani SK, Hajheidari M, Baharvand H, Salekdeh GH	ESCs are important as research subjects since the mechanisms underlying cellular differentiation, expansion, and self-renewal can be studied along with differentiated tissue development and regeneration in vitro. Furthermore, human ESCs hold promise for cell and tissue replacement approaches to treating human diseases. The rhesus monkey is a clinically relevant primate model that will likely be r…
16819296	Profiling of differentially expressed genes in human stem cells by cDNA microarray.	Mol Cells	2006 Jun 30;21(3):343-55	Kim HS, Kim KS, Do BR, Kim CG, Cha KJ, Cho YS, Shin JH, Kang HC, Heo HS, Jeon J, Jung DY, Lee JJ, Kim CG, Kim HS	Human embryonic stem cells (hESC) represent a population of undifferentiated pluripotent cells with both self-renewal and multilineage differentiation characteristics. Proteomics provides a powerful approach for studying the characteristics of hESC and discovering molecular markers. We have analyzed proteome profiles of three hESC lines using 2-DE and MALDI TOF-TOF. Out of 844 spots analyzed with…
16870691	Abnormal CpG island methylation occurs during in vitro differentiation of human embryonic stem cells.	Hum Mol Genet	2006 Sep 1;15(17):2623-35	Fan G, Wang Z, Chow J, Shen Y, Fan G	Stem cells are unique cell populations with the ability to undergo both self-renewal and differentiation, although a wide variety of adult stem cells as well as embryonic stem cells have been identified and stem cell plasticity has recently been reported. To identify genes implicated in the control of the stem cell state as well as the characteristics of each stem cell line, we analyzed the expre…
16909046	2-DE proteomic profiling of neuronal stem cells.	Neurodegener Dis	2006;3(1-2):112-21.	Hoffrogge R, Beyer S, V?lker U, Uhrmacher AM, Rolfs A.	Directed differentiation of human embryonic stem cells (hESCs) into specific somatic cells holds great promise for cell replacement therapies. However, it is unclear if in vitro hESC differentiation causes any epigenetic abnormality such as hypermethylation of CpG islands. Using a differential methylation hybridization method, we identified 65 CpG islands (out of 4608 CpG islands or 1.4%) that ex…
16943365	Transcriptional profiling of rhesus monkey embryonic stem cells.	Biol Reprod	2006 Dec;75(6):908-15	Wolf DP, Clepper L, Mitalipov SM, Byrne JA, Wolf DP	Proteomics has become a powerful tool in neuroscience studies. Although numerous human neural stem cells are available for research purposes since many years, there exists only limited information on proteomic data from stable neural stem cell lines. Profiling and functional proteome studies of neuronal stem cells will help to describe the protein inventory as well as protein activity and interac…
16950240	Nuclear and chromatin reorganization in the MHC-Oct3/4 locus at developmental phases of embryonic stem cell differentiation.	Dev Biol	2006 Oct 15;298(2):354-67	Nakao M, Niwa H, Ichimura T, Saitoh N, Aoto T, Nakao M	Embryonic stem cells (ESCs) may be able to cure or alleviate the symptoms of various degenerative diseases. However, unresolved issues regarding survival, functionality, and tumor formation mean a prudent approach should be adopted towards advancing ESCs into human clinical trials. The rhesus monkey provides an ideal model organism for developing strategies to prevent immune rejection and test th…
16951548	Proteomic analysis of the hydrophobic fraction of mesenchymal stem cells derived from human umbilical cord blood.	Mol Cells	2006 Aug 31;22(1):36-43	Kim H, Jeon CJ, Bae Y, Lee HS, Jeong N, Lee DS, Jung S, Lee W, Lee Y, Jeong JA, Kim H	Epigenetic gene control is involved in mechanisms of development. Little is known about the cooperation of nuclear and chromatin events in programmed differentiation from mouse embryonic stem cells (ESC). To address this, Oct3/4-positive ESC and differentiated progenies, Sox1-positive neural precursor cells (NPC) and post-mitotic neurons (PMN), were isolated using a stage-selected culture system.…
16973132	Comparative proteomic analysis of mouse embryonic stem cells and neonatal-derived cardiomyocytes.	Biochem Biophys Res Commun	2006 Oct 27;349(3):1041-9	Salekdeh GH, Hosseinkhani S, Ashtiani SK, Zonouzi R, Hajheidari M, Baharvand H, Salekdeh GH	Mesenchymal stem cells (MSCs) are promising candidates for cell therapy and tissue engineering, but their application has been impeded by lack of knowledge of their core biological properties. In order to identify MSC-specific proteins, the hydrophobic protein fraction was individually prepared from two different umbilical cord blood (UCB)-derived MSC populations; these were then subjected to two…
17009876	Evidence for diversity in transcriptional profiles of single hematopoietic stem cells.	PLoS Genet	2006 Sep 29;2(9):e159	Goodell MA, Shaw CA, Fuqua SA, Parra I, Zheng Y, Merchant AA, Boles NC, Bowman TA, Ramos CA, Goodell MA	Pluripotent embryonic stem cells (ESCs) spontaneously differentiate via embryo-like aggregates into cardiomyocytes. A thorough understanding of the molecular conditions in ESCs is necessary before other potential applications of these cells such as cell therapy can be materialized. We applied two dimensional electrophoresis to analyze and compare the proteome profiling of spontaneous mouse ESC-de…
17030443	Comparative proteomic analysis reveals differential expression of Hsp25 following the directed differentiation of mouse embryonic stem cells.	Biochim Biophys Acta	2007 Feb;1773(2):147-56	Wakeman JA, Allen ND, Braig HR, McFarlane RJ, Lilley KS, Jones RD, Battersby A, Wakeman JA	Hematopoietic stem cells replenish all the cells of the blood throughout the lifetime of an animal. Although thousands of stem cells reside in the bone marrow, only a few contribute to blood production at any given time. Nothing is known about the differences between individual stem cells that dictate their particular state of activation readiness. To examine such differences between individual s…
17038671	Microarray analyses support a role for Nurr1 in resistance to oxidative stress and neuronal differentiation in neural stem cells.	Stem Cells	2007 Feb;25(2):511-9	Arenas E, Kusakabe M, Jansson-Sjstrand L, Hall AC, Mira H, Sousa KM, Arenas E	Murine embryonic stem (ES) cells can be committed to neural differentiation with high efficiency in culture through the use of feeder- and serum-free media. This system is proving to be an excellent model to study processes involved in ES cell commitment to neural cell fate. We used this approach to generate neurogenic embryoid bodies (NEBs) in a serum-free culture system to perform proteomic ana…
17041602	Essential role of Jun family transcription factors in PU.1 knockdown-induced leukemic stem cells.	Nat Genet	2006 Nov;38(11):1269-77	Tenen DG, Delwel R, Libermann TA, Passegu E, Valk PJ, Kobbe G, Aivado M, Wagner K, Costa DB, Bruns I, Steidl C, Klippel S, Otu HH, Ebralidze A, Gu X, Verhaak RG, Rosenbauer F, Steidl U, Tenen DG	Nurr1 is an orphan nuclear receptor required for the development of midbrain dopaminergic neurons. To better understand the molecular consequences of Nurr1 expression, we compared the transcriptomes of two independent control and Nurr1-expressing NSC lines using Affymetrix cDNA microarrays. These data reveal the regulation of genes involved in promoting cell survival (trophic/growth factors and s…
17105402	Proteomic profiling of rat bone marrow mesenchymal stem cells induced by 5-azacytidine.	Stem Cells Dev	2006 Oct;15(5):665-76	Wang YM, Zhao YF, Zhang RL, Luo GA, Chen J, Ye NS, Wang YM	Knockdown of the transcription factor PU.1 (encoded by Sfpi1) leads to acute myeloid leukemia (AML) in mice. We examined the transcriptome of preleukemic hematopoietic stem cells (HSCs) in which PU.1 was knocked down (referred to as 'PU.1-knockdown HSCs') to identify transcriptional changes preceding malignant transformation. Transcription factors c-Jun and JunB were among the top-downregulated t…
17179208	Molecular profile of mouse stromal mesenchymal stem cells.	Physiol Genomics	2007 Apr 24;29(2):128-38	Charbord P, Moore KA, Martin MT, Senseb茅 L, Gallay N, Langonn A, Pitu G, Frouin V, Delorme B, Ichant JL, Chateauvieux S, Charbord P	Mesenchymal stem cells (MSCs) can differentiate into different types of cells and thus have tremendous potential for cell therapy and tissue engineering. 5-Azacytidine (5-aza), a DNA demethylation reagent, has been reported to induce MSCs to differentiate into cardiomyocytes in vitro. To determine a global effect of 5-aza on MSCs, we investigated the protein expressions of rat MSCs with two-dimen…
17286852	Loss of Parp-1 affects gene expression profile in a genome-wide manner in ES cells and liver cells.	BMC Genomics	2007 Feb 7;8:41	Masutani M, Sugimura T, Nakagama H, Murakami Y, Ohta T, Suzuki H, Maeda M, Gunji A, Nozaki T, Ogino H, Masutani M	We determined a transcriptional profile specific for clonal stromal mesenchymal stem cells from adult and fetal hematopoietic sites. To identify mesenchymal stem cell-like stromal cell lines, we evaluated the adipocytic, osteoblastic, chondrocytic, and vascular smooth muscle differentiation potential and also the hematopoietic supportive (stromal) capacity of six mouse stromal cell lines from adu…
17289933	Effect of hypoxia on gene expression of bone marrow-derived mesenchymal stem cells and mononuclear cells.	Stem Cells	2007 May;25(5):1166-77	Nagaya N, Kitamura S, Yasuda T, Ohnishi S, Nagaya N	BACKGROUND: Many lines of evidence suggest that poly(ADP-ribose) polymerase-1 (Parp-1) is involved in transcriptional regulation of various genes as a coactivator or a corepressor by modulating chromatin structure. However, the impact of Parp-1-deficiency on the regulation of genome-wide gene expression has not been fully studied yet. RESULTS: We employed a microarray analysis covering 12,488 gen…
17352742	Epigenetic regulation of Nanog gene in embryonic stem and trophoblast stem cells.	Genes Cells	2007 Mar;12(3):387-96	Shiota K, Tanaka S, Yagi S, Ohgane J, Hattori N, Nishino K, Imao Y, Hattori N, Shiota K	MSC have self-renewal and multilineage differentiation potential, including differentiation into endothelial cells and vascular smooth muscle cells. Although bone marrow-derived mononuclear cells (MNC) have been applied for therapeutic angiogenesis in ischemic tissue, little information is available regarding comparison of the molecular foundation between MNC and their MSC subpopulation, as well …
17420227	Genome-wide differential gene expression profiling of human bone marrow stromal cells.	Stem Cells	2007 Apr;25(4):994-1002	Kim H, Koh GY, Jeon CJ, Bae S, Ko KM, Jeong JA, Kim H	The Nanog and Oct-4 genes are essential for maintaining pluripotency of embryonic stem (ES) cells and early embryos. We previously reported that DNA methylation and chromatin remodeling underlie the cell type-specific mechanism of Oct-4 gene expression. In the present study, we found that there is a tissue-dependent and differentially methylated region (T-DMR) in the Nanog up-stream region. The T…
17474145	A proteomic approach to studying the differentiation of neural stem cells.	Proteomics	2007 Jun;7(11):1825-38	Kovarova H, Nrregaard Jensen O, Chmelik J, Hrning O, Rehulka P, Motlik J, Vodicka P, Halada P, Skalnikova H, Kovarova H	Bone marrow stromal cells (BMSCs) reside in bone marrow and provide a lifelong source of new cells for various connective tissues. Although human BMSCs are regarded as highly suitable for the development of cell therapeutics and regenerative medicine, the molecular factors and the networks of signaling pathways responsible for their biological properties are as yet unclear. To gain a comprehensiv…
17508344	New cell surface markers for murine fetal hepatic stem cells identified through high density complementary DNA microarrays.	Hepatology	2007 Aug;46(2):535-47	Shafritz DA, Rogler LE, Goeser T, Schulte S, Levoci L, Nierhoff D, Shafritz DA	The mechanisms that regulate the maintenance of stem cell self-renewal versus differentiation are complex and remain mostly unknown. Understanding neurogenesis and neural cell differentiation presents a unique challenge for the treatment of nervous system disorders. To gain more insight into molecular mechanisms of the differentiation of neural cells, we combined the advantage of porcine fetal ne…
17520663	Proteomic analysis of cardiomyocytes differentiation in mouse embryonic carcinoma P19CL6 cells.	J Cell Biochem	2007 Sep 1;102(1):149-60	Peng X, Zhang X, Qiang B, Yuan J, Monzen K, Yin B, Gong Y, Hu J, Yin L, Lu C, Xia Q, Wen J, Peng X	Isolation of hepatic stem cells from the adult liver (AL) has not yet been achieved due to the lack of specific cell surface markers. To identify new surface markers for hepatic stem cells, we analyzed differences in the gene expression profile of embryonic day (ED) 13.5 fetal liver stem/progenitor cells (FLSPC) versus AL by complementary DNA (cDNA) microarray technology. Using FLSPC purified to …
17530189	Proteomic identification of differently expressed proteins responsible for osteoblast differentiation from human mesenchymal stem cells.	Mol Cell Biochem	2007 Oct;304(1-2):167-79	Xiang AP, Lahn BT, Li MT, Li SN, Zhang XM, Zhang JQ, Liu W, Mao FF, Yu XB, Ma BF, Yu WH, Zhang AX, Xiang AP	A clonal derivative named P19CL6 has been isolated from pluripotent P19 mouse embryonic carcinoma cells, and this subline efficiently differentiates into beating cardiomyocytes when treated with 1% dimethyl sulfoxide (DMSO). It offers a valuable model to study cardiomyocytes differentiation in vitro. In this study, comparative proteomic analysis was used to characterize the protein profiles assoc…
17548060	Characterization of DNA methylation change in stem cell marker genes during differentiation of human embryonic stem cells.	Biochem Biophys Res Commun	2007 Aug 3;359(3):536-42	Kang YK, Han YM, Han JS, Kim J, Jeong S, Yeo S, Kang YK	Human mesenchymal stem cells (hMSC) are a population of multipotent cells that can differentiate into osteoblasts, chondrocytes, adipocytes, and other cells. The exact mechanism governing the differentiation of hMSC into osteoblasts remains largely unknown. Here, we analyzed protein expression profiles of undifferentiated as well as osteogenic induced hMSC using 2-D gel electrophoresis (2-DE), ma…
17560561	Global gene expression profiling reveals similarities and differences among mouse pluripotent stem cells of different origins and strains.	Dev Biol	2007 Jul 15;307(2):446-59	Ko MS, Hogan BL, Stewart CL, Sullivan T, Shaik N, Piao Y, Sharov AA, Sharova LV, Ko MS	Pluripotent human embryonic stem cells (hESCs) have the distinguishing feature of innate capacity to allow indefinite self-renewal. This attribute continues until specific constraints or restrictions, such as DNA methylation, are imposed on the genome, usually accompanied by differentiation. With the aim of utilizing DNA methylation as a sign of early differentiation, we probed the genomic region…
17581618	Comprehensive microarray transcriptome profiling of CD34-enriched mouse keratinocyte stem cells.	J Invest Dermatol	2007 Dec;127(12):2904-7	Tennant RW, Cotsarelis G, Bortner CD, Morris RJ, Gerdes MJ, Wei SJ, Humble MM, Dang H, Trempus CS, Tennant RW	Pluripotent stem cell lines with similar phenotypes can be derived from both blastocysts (embryonic stem cells, ESC) and primordial germ cells (embryonic germ cells, EGC). Here, we present a compendium DNA microarray analysis of multiple mouse ESCs and EGCs from different genetic backgrounds (strains 129 and C57BL/6) cultured under standard conditions and in differentiation-promoting conditions b…
17603471	Genome-wide maps of chromatin state in pluripotent and lineage-committed cells.	Nature	2007 Aug 2;448(7153):553-60.	Mikkelsen TS, Ku M, Jaffe DB, Issac B, Lieberman E, Giannoukos G, Alvarez P, Brockman W, Kim TK, Koche RP, Lee W, Mendenhall E, O'Donovan A, Presser A, Russ C, Xie X, Meissner A, Wernig M, Jaenisch R, Nusbaum C, Lander ES, Bernstein BE.
17624332	DNA architectural factor and proto-oncogene HMGA2 regulates key developmental genes in pluripotent human embryonic stem cells.	FEBS Lett	2007 Jul 24;581(18):3533-7	Drge P, Li J, Li O, Drge P	We report the application of single-molecule-based sequencing technology for high-throughput profiling of histone modifications in mammalian cells. By obtaining over four billion bases of sequence from chromatin immunoprecipitated DNA, we generated genome-wide chromatin-state maps of mouse embryonic stem cells, neural progenitor cells and embryonic fibroblasts. We find that lysine 4 and lysine 27…
17626799	Differential gene expression in human hematopoietic stem cells specified toward erythroid, megakaryocytic, and granulocytic lineage.	J Leukoc Biol	2007 Oct;82(4):986-1002	Wang RX, Zhang XH, Zhang JW, Yuan JY, Liu XL, Wang RX	The high-mobility group (HMG) protein A2 has been studied mostly in the mouse where its function seems critical for embryonic cell growth and adipogenesis, leading to a pygmy phenotype with greatly reduced fat tissue in homozygous knock out mice. We showed recently that among the major HMG proteins, HMGA2 is highly expressed in two human embryonic stem (hES) cell lines. Here, we employed siRNA te…
17683608	Comparative transcriptome analysis of embryonic and adult stem cells with extended and limited differentiation capacity.	Genome Biol	2007;8(8):R163	Verfaillie CM, Hu WS, Ko MS, Piao Y, Sharov AA, Geraerts M, Crabbe A, Luttun A, Chase LG, Pauwelyn KA, Kidder BL, Ulloa-Montoya F, Verfaillie CM	To better understand the transcriptional program that accompanies orderly lineage-specific hematopoietic differentiation, we analyzed expression changes during the lineage-specific differentiation of human hematopoietic stem cells (HSC; CD34+/CD38-/CD33-); HSC and multipotent myeloid progenitors (MMP; CD34+/CD38-/CD33+) were isolated from the bone marrow of healthy individuals by MACS. CD34+ cell…
17716626	Marked change in microRNA expression during neuronal differentiation of human teratocarcinoma NTera2D1 and mouse embryonal carcinoma P19 cells.	Biochem Biophys Res Commun	2007 Oct 19;362(2):360-7	Fukushima T, Hohjoh H, Fukushima T	BACKGROUND: Recently, several populations of postnatal stem cells, such as multipotent adult progenitor cells (MAPCs), have been described that have broader differentiation ability than classical adult stem cells. Here we compare the transcriptome of pluripotent embryonic stem cells (ESCs), MAPCs, and lineage-restricted mesenchymal stem cells (MSCs) to determine their relationship. RESULTS: Apply…
17907156	Comparative proteomic analysis of primary mouse liver c-Kit-(CD45/TER119)- stem/progenitor cells.	J Cell Biochem	2007 Nov 1;102(4):936-46	Yang PY, Chen J, Lu HJ, Liu YK, He YF, Yang PY	MicroRNAs (miRNAs) are small noncoding RNAs, with a length of 19-23 nucleotides, which appear to be involved in the regulation of gene expression by inhibiting the translation of messenger RNAs carrying partially or nearly complementary sequences to the miRNAs in their 3' untranslated regions. Expression analysis of miRNAs is necessary to understand their complex role in the regulation of gene ex…
17916801	Human multipotent stromal cells undergo sharp transition from division to development in culture.	Stem Cells	2008 Jan;26(1):193-201	Prockop DJ, Ylstalo J, Larson BL, Prockop DJ	Liver stem/progenitor cells play a key role in liver development and maybe also in liver cancer development. In our previous study a population of c-Kit-(CD45/TER119)- liver stem/progenitor cells in mouse fetal liver, was successfully sorted with large amount (10(6)-10(7)) by using immuno-magnetic microbeads. In this study, the sorted liver stem/progenitor cells were used for proteomic study. Pro…
17916804	MicroRNA-134 modulates the differentiation of mouse embryonic stem cells, where it causes post-transcriptional attenuation of Nanog and LRH1.	Stem Cells	2008 Jan;26(1):17-29	Lim B, Thomson AM, Rigoutsos I, Lufkin T, Perera RJ, Ng HH, George J, Liu R, Wang W, Yang H, Gaughwin PM, Ang YS, Tam WL, Tay YM, Lim B	Human mesenchymal stem cells, or multipotent stromal cells (MSCs), are of interest for clinical therapy, in part because of their capacity for proliferation and differentiation. However, results from clinical trials and in vitro models have been variable, possibly because of MSC heterogeneity and a lack of standardization between MSC in vitro expansion protocols. Here we defined changes in MSCs d…
17999768	GeneChip analysis of human embryonic stem cell differentiation into hemangioblasts: an in silico dissection of mixed phenotypes.	Genome Biol	2007;8(11):R240	Atala A, Lanza R, Hipp JD, Feng Q, Hipp JA, Lu SJ, Atala A	Hundreds of microRNAs (miRNAs) are expressed in mammalian cells, where they aid in modulating gene expression by mediating mRNA transcript cleavage and/or regulation of translation rate. Functional studies to date have demonstrated that several of these miRNAs are important during development. However, the role of miRNAs in the regulation of stem cell growth and differentiation is not well unders…
18004940	MicroRNA expression pattern of undifferentiated and differentiated human embryonic stem cells.	Stem Cells Dev	2007 Dec;16(6):1003-16	Chesnut JD, Hart RP, Graichen R, Jrnsten R, Goff LA, Love B, Lakshmipathy U, Chesnut JD	BACKGROUND: Microarrays are being used to understand human embryonic stem cell (hESC) differentiation. Most differentiation protocols use a multi-stage approach that induces commitment along a particular lineage. Therefore, each stage represents a more mature and less heterogeneous phenotype. Thus, characterizing the heterogeneous progenitor populations upon differentiation are of increasing impo…
18034892	Gene expression profiling of cancer stem cell in human lung adenocarcinoma A549 cells.	Mol Cancer	2007 Nov 22;6:75	Shin HC, El-Aty AM A, Kim JS, Kim DK, Choi IS, Seo KH, Yi H, Cho HJ, Sung JM, Seo DC, Shin HC	Many of the currently established human embryonic stem (hES) cell lines have been characterized extensively in terms of their gene expression profiles and genetic stability in culture. Recent studies have indicated that microRNAs (miRNAs), a class of noncoding small RNAs that participate in the regulation of gene expression, may play a key role in stem cell self-renewal and differentiation. Using…
18043732	Proteomic shifts in embryonic stem cells with gene dose modifications suggest the presence of balancer proteins in protein regulatory networks.	PLoS One	2007 Nov 28;2(11):e1218	Klose J, Himmelbauer H, Manke T, Delabar JM, Herault Y, Hartl D, Chabert C, Magnol L, Mertes F, Nolden T, Herrmann M, Zabel C, Mao L, Klose J	BACKGROUND: The studies on cancer-stem-cells (CSCs) have attracted so much attention in recent years as possible therapeutic implications. This study was carried out to investigate the gene expression profile of CSCs in human lung adenocarcinoma A549 cells. RESULTS: We isolated CSCs from A549 cell line of which side population (SP) phenotype revealed several stem cell properties. After staining t…
18045800	Quantitative proteomics analysis demonstrates post-transcriptional regulation of embryonic stem cell differentiation to hematopoiesis.	Mol Cell Proteomics	2008 Mar;7(3):459-72	Whetton AD, Kouskoff V, Lacaud G, Lancashire L, Miller C, Wilson C, Pearson S, Unwin RD, Blinco D, Smith DL, Williamson AJ, Whetton AD	Large numbers of protein expression changes are usually observed in mouse models for neurodegenerative diseases, even when only a single gene was mutated in each case. To study the effect of gene dose alterations on the cellular proteome, we carried out a proteomic investigation on murine embryonic stem cells that either overexpressed individual genes or displayed aneuploidy over a genomic region…
18045802	Stable isotope labeling by amino acids in cell culture (SILAC) and proteome quantitation of mouse embryonic stem cells to a depth of 5,111 proteins.	Mol Cell Proteomics	2008 Apr;7(4):672-83	Mann M, Schler H, Cox J, Kumar C, Moser M, Ko K, Kim JB, Hubner NC, Graumann J, Mann M	Embryonic stem (ES) cells can differentiate in vitro to produce the endothelial and hematopoietic precursor, the hemangioblasts, which are derived from the mesoderm germ layer. Differentiation of Bry(GFP/+) ES cell to hemangioblasts can be followed by the expression of the Bry(GFP/+) and Flk1 genes. Proteomic and transcriptomic changes during this differentiation process were analyzed to identify…
18047272	Identification of mouse embryonic stem cell-associated proteins.	J Proteome Res	2008 Jan;7(1):412-23	Salekdeh GH, Mollamohammadi S, Gourabi H, Fathi A, Baharvand H, Salekdeh GH	Embryonic stem (ES) cells are pluripotent cells isolated from mammalian preimplantation embryos. They are capable of differentiating into all cell types and therefore hold great promise in regenerative medicine. Here we show that murine ES cells can be fully SILAC (stable isotope labeling by amino acids in cell culture)-labeled when grown feeder-free during the last phase of cell culture. We frac…
18047393	Molecular and proteomic characterization of human mesenchymal stem cells derived from amniotic fluid: comparison to bone marrow mesenchymal stem cells.	Stem Cells Dev	2007 Dec;16(6):931-52	Anagnou NP, Antsaklis A, Papadaki HA, Vlahou A, Zagoura D, Bitsika V, Pappa KI, Roubelakis MG, Anagnou NP	Over the past few years, there has been a growing interest in discovering the molecular mechanisms controlling embryonic stem cells' (ESCs) proliferation and differentiation. Proteome analysis has proven to be an effective approach to comprehensively unravel the regulatory network of differentiation. We applied a two-dimensional electrophoresis based proteomic approach followed by mass spectromet…
18083999	Developmental fate determination and marker discovery in hematopoietic stem cell biology using proteomic fingerprinting.	Mol Cell Proteomics	2008 Mar;7(3):573-81	Whetton AD, Simmons PJ, Jaworska E, Blinco D, Unwin RD, Liu MC, Williams B, Nilsson SK, Brouard N, Spooncer E, Whetton AD	Human mesenchymal stem cells (hMSCs) constitute a population of multipotent adherent cells able to give rise to multiple mesenchymal lineages such as osteoblasts, adipocytes, or chondrocytes. So far, the most common source of MSCs has been the bone marrow (BM); however BM-MSC harvesting and processing exhibits major drawbacks and limitations. Thus, identification and characterization of alternati…
18162134	A large-scale proteomic analysis of human embryonic stem cells.	BMC Genomics	2007 Dec 27;8:478	Zeng X, Rao MS, Robins AJ, Sherrer E, Brimble SN, Palmarini G, Swistowski A, Liu Y, Swistowska AM, Schulz TC, Zeng X	In hematopoiesis, co-expression of Sca-1 and c-Kit defines cells (LS(+)K) with long term reconstituting potential. In contrast, poorly characterized LS(-)K cells fail to reconstitute lethally irradiated recipients. Relative quantification mass spectrometry and transcriptional profiling were used to characterize LS(+)K and LS(-)K cells. This approach yielded data on &gt;1200 proteins. Only 32% of …
18189265	MicroRNAs play a role in the development of human hematopoietic stem cells.	J Cell Biochem	2008 Jun 1;104(3):805-17	Zhang S, Chen Z, Zhou D, Chen M, Lou G, Zhang L, Sun J, Liao R, Zhang S	BACKGROUND: Much of our current knowledge of the molecular expression profile of human embryonic stem cells (hESCs) is based on transcriptional approaches. These analyses are only partly predictive of protein expression however, and do not shed light on post-translational regulation, leaving a large gap in our knowledge of the biology of pluripotent stem cells. RESULTS: Here we describe the use o…
18194669	PRDM14 suppresses expression of differentiation marker genes in human embryonic stem cells.	Biochem Biophys Res Commun	2008 Mar 21;367(4):899-905	Suemori H, Nakatsuji N, Nojima H, Onda H, Sumi T, Tsuneyoshi N, Suemori H	MicroRNAs (miRNAs) are a class of recently discovered noncoding RNA genes that post-transcriptionally regulate gene expression. It is becoming clear that miRNAs play an important role in the regulation of gene translation during development. However, in mammals, expression data are principally based on whole tissue analysis and are still very incomplete. We isolated CD34(+)CD38(-) hematopoietic s…
18197755	Osteogenic differentiation of human adipose tissue-derived stem cells is modulated by the miR-26a targeting of the SMAD1 transcription factor.	J Bone Miner Res	2008 Feb;23(2):287-95	Brandi ML, Galli G, Tognarini I, Sala SC, Marini F, Luzi E, Brandi ML	PRDM14 was identified by microarray analysis and was expressed in specifically undifferentiated human ES cells. PRDM14 protein is thought to regulate gene transcription in human ES cells, as it contains a PR domain, a subtype of the SET domain which catalyzes histone methylation. To analyze the function of PRDM14, we performed knock-down and forced expression of PRDM14 in human ES cells. Knock-do…
18222713	Differential proteome of bone marrow mesenchymal stem cells from osteoarthritis patients.	Osteoarthritis Cartilage	2008 Aug;16(8):929-35	Fernndez-Gutirrez B, L贸pez JA, Jover JA, L贸pez-Durn L, Calvo E, Camafeita E, Marco F, Rolln R, Fernndez-Gutirrez B	The molecular mechanisms that regulate hADSC differentiation toward osteogenic precursors and subsequent bone-forming osteoblasts is unknown. Using osteoblast precursors obtained from subcutaneous human adipose tissue, we observed that microRNA-26a modulated late osteoblasts differentiation by targeting the SMAD1 transcription factor. INTRODUCTION: Elucidation of the molecular mechanisms guiding …
18230348	miR-125b inhibits osteoblastic differentiation by down-regulation of cell proliferation.	Biochem Biophys Res Commun	2008 Apr 4;368(2):267-72	Okazaki Y, Tashiro H, Kondoh Y, Amemiya T, Okuda A, Maruyama M, Fukuda T, Katagiri T, Suda T, Kanesaki-Yatsuka Y, Tokuzawa Y, Yagi K, Mizuno Y, Okazaki Y	OBJECTIVE: Adult mesenchymal stem cells (MSCs) are multipotent cells whose primary reservoir is bone marrow (BM). Following situations of extensive tissue damage, MSCs are mobilized and migrate to the site of injury. Osteoarthritis (OA) is a condition that involves extensive cartilage and bone damage. To gain insight into the pathogenesis of OA, we have analyzed the differential BM-MSCs proteome …
18278031	Regulation of progenitor cell proliferation and granulocyte function by microRNA-223.	Nature	2008 Feb 28;451(7182):1125-9	Camargo FD, Fleming MD, Brummelkamp TR, Kirak O, Lam MH, Stehling-Sun S, Wheeler RT, Harris MH, Johnnidis JB, Camargo FD	Although various microRNAs regulate cell differentiation and proliferation, no miRNA has been reported so far to play an important role in the regulation of osteoblast differentiation. Here we describe the role of miR-125b in osteoblastic differentiation in mouse mesenchymal stem cells, ST2, by regulating cell proliferation. The expression of miR-125b was time-dependently increased in ST2 cells, …
18285502	Application of massively parallel sequencing to microRNA profiling and discovery in human embryonic stem cells.	Genome Res	2008 Apr;18(4):610-21	Marra MA, Eaves CJ, Hirst M, Zeng T, McDonald H, Zhao Y, Prabhu AL, Delaney A, Kuchenbauer F, Griffith M, O'Connor MD, Morin RD, Marra MA	MicroRNAs are abundant in animal genomes and have been predicted to have important roles in a broad range of gene expression programmes. Despite this prominence, there is a dearth of functional knowledge regarding individual mammalian microRNAs. Using a loss-of-function allele in mice, we report here that the myeloid-specific microRNA-223 (miR-223) negatively regulates progenitor proliferation an…
18292307	Selective blockade of microRNA processing by Lin28.	Science	2008 Apr 4;320(5872):97-100	Gregory RI, Daley GQ, Viswanathan SR, Gregory RI	MicroRNAs (miRNAs) are emerging as important, albeit poorly characterized, regulators of biological processes. Key to further elucidation of their roles is the generation of more complete lists of their numbers and expression changes in different cell states. Here, we report a new method for surveying the expression of small RNAs, including microRNAs, using Illumina sequencing technology. We also…
18302751	Characterization of human mesenchymal stem cell secretome at early steps of adipocyte and osteoblast differentiation.	BMC Mol Biol	2008 Feb 26;9:26	Amri EZ, Dani C, Alessi MC, Ailhaud G, Poggi M, Samson M, Negroni L, Cochet O, Chiellini C, Amri EZ	MicroRNAs (miRNAs) play critical roles in development, and dysregulation of miRNA expression has been observed in human malignancies. Recent evidence suggests that the processing of several primary miRNA transcripts (pri-miRNAs) is blocked posttranscriptionally in embryonic stem cells, embryonal carcinoma cells, and primary tumors. Here we show that Lin28, a developmentally regulated RNA binding …
18304949	Coupled global and targeted proteomics of human embryonic stem cells during induced differentiation.	Mol Cell Proteomics	2008 Apr;7(4):750-67	Andrews PC, O'Shea KS, Omenn GS, Michailidis G, Walker AK, Hunter CL, Strahler JR, Leff N, Gratsch TE, Yocum AK, Andrews PC	BACKGROUND: It is well established that adipose tissue plays a key role in energy storage and release but is also a secretory organ and a source of stem cells. Among different lineages, stem cells are able to differentiate into adipocytes and osteoblasts. As secreted proteins could regulate the balance between both lineages, we aimed at characterizing the secretome of human multipotent adipose-de…
18311153	MicroRNAs control de novo DNA methylation through regulation of transcriptional repressors in mouse embryonic stem cells.	Nat Struct Mol Biol	2008 Mar;15(3):259-67	Filipowicz W, Svoboda P, Zavolan M, Artus-Revel CG, Mohn F, Gaidatzis D, Berninger P, Hugenschmidt T, Sinkkonen L, Filipowicz W	MicroRNAs (miRNAs) control tissue development, but their mechanism of regulation is not well understood. We used a gene complementation strategy combined with microarray screening to identify miRNAs involved in the formation of erythroid (red blood) cells. Two conserved miRNAs, miR 144 and miR 451, emerged as direct targets of the critical hematopoietic transcription factor GATA-1. In vivo, GATA-…
18328832	Proteomic identification of differentially expressed genes in mouse neural stem cells and neurons differentiated from embryonic stem cells in vitro.	Biochim Biophys Acta	2008 May;1784(5):773-82	Inoue N, Toda T, Nakamura M, Nakayama T, Horikoshi T, Otsu M, Tatsuno R, Akama K, Inoue N	Elucidating the complex combinations of growth factors and signaling molecules that maintain pluripotency or, alternatively, promote the controlled differentiation of human embryonic stem cells (hESCs) has important implications for the fundamental understanding of human development, devising cell replacement therapies, and cancer cell biology. hESCs are commonly grown on irradiated mouse embryon…
18362916	REST maintains self-renewal and pluripotency of embryonic stem cells.	Nature	2008 May 8;453(7192):223-7	Majumder S, Adams H, Parker-Thornburg J, Kagalwala MN, Singh SK, Majumder S	In stratified epithelial tissues, homeostasis relies on the self-renewing capacity of stem cells located within the innermost basal layer. As basal cells become suprabasal, they lose proliferative potential and embark on a terminal differentiation programme. Here, we show that microRNA-203 is induced in the skin concomitantly with stratification and differentiation. By altering miR-203's spatiote…
18371363	Whole-genome mapping of histone H3 Lys4 and 27 trimethylations reveals distinct genomic compartments in human embryonic stem cells.	Cell Stem Cell	2007 Sep 13;1(3):286-98	Wei CL, Ng HH, Ruan Y, Oh S, Bourque G, Kuznetsov VA, Shahab A, Sung WK, Orlov YL, Choo A, Chiu KP, Liu J, Chew JL, Han X, Zhao XD, Wei CL	Loss of microRNA (miRNA) pathway components negatively affects differentiation of embryonic stem (ES) cells, but the underlying molecular mechanisms remain poorly defined. Here we characterize changes in mouse ES cells lacking Dicer (Dicer1). Transcriptome analysis of Dicer-/- cells indicates that the ES-specific miR-290 cluster has an important regulatory function in undifferentiated ES cells. C…
18371364	Whole-genome analysis of histone H3 lysine 4 and lysine 27 methylation in human embryonic stem cells.	Cell Stem Cell	2007 Sep 13;1(3):299-312	Thomson JA, Stewart R, Jonsdottir GA, Wei H, Ruotti V, Yang C, Nie J, Tian S, Pan G, Thomson JA	Embryonic stem (ES) cells are pluripotent stem cells and give rise to a variety of differentiated cell types including neurons. To study a molecular basis for differentiation from ES cells to neural cells, we searched for proteins involved in mouse neurogenesis from ES cells to neural stem (NS) cells and neurons by two-dimensional gel electrophoresis (2-DE) and peptide mass fingerprinting, using …
18371437	Promoter CpG methylation contributes to ES cell gene regulation in parallel with Oct4/Nanog, PcG complex, and histone H3 K4/K27 trimethylation.	Cell Stem Cell	2008 Feb 7;2(2):160-9	Fan G, Jaenisch R, Van Neste L, Meissner A, Cole S, Pellegrini M, Shen Y, Fouse SD, Fan G	The neuronal repressor REST (RE1-silencing transcription factor; also called NRSF) is expressed at high levels in mouse embryonic stem (ES) cells, but its role in these cells is unclear. Here we show that REST maintains self-renewal and pluripotency in mouse ES cells through suppression of the microRNA miR-21. We found that, as with known self-renewal markers, the level of REST expression is much…
18371447	MicroRNA regulation of cell lineages in mouse and human embryonic stem cells.	Cell Stem Cell	2008 Mar 6;2(3):219-29	Srivastava D, Bernstein HS, Conklin BR, Schwartz RJ, Hsiao EC, Fish JE, Yeh RF, King FW, Arnold J, Muth A, Ivey KN, Srivastava D	Epigenetic modifications are crucial for proper lineage specification and embryo development. To explore the chromatin modification landscapes in human ES cells, we profiled two histone modifications, H3K4me3 and H3K27me3, by ChIP coupled with the paired-end ditags sequencing strategy. H3K4me3 was found to be a prevalent mark and occurred in close proximity to the promoters of two-thirds of total…
18393631	Sphingosine-1-phosphate mediates transcriptional regulation of key targets associated with survival, proliferation, and pluripotency in human embryonic stem cells.	Stem Cells Dev	2008 Dec;17(6):1195-205	Moore H, Heath PR, Shepherd J, Avery S, Avery K, Moore H	We mapped Polycomb-associated H3K27 trimethylation (H3K27me3) and Trithorax-associated H3K4 trimethylation (H3K4me3) across the whole genome in human embryonic stem (ES) cells. The vast majority of H3K27me3 colocalized on genes modified with H3K4me3. These commodified genes displayed low expression levels and were enriched in developmental function. Another significant set of genes lacked both mo…
18403753	Comprehensive microRNA profiling reveals a unique human embryonic stem cell signature dominated by a single seed sequence.	Stem Cells	2008 Jun;26(6):1506-16	Loring JF, Fan JB, Shamir R, Lu C, Mueller FJ, Ulitsky I, Chen J, Laurent LC, Loring JF	We report here genome-wide mapping of DNA methylation patterns at proximal promoter regions in mouse embryonic stem (mES) cells. Most methylated genes are differentiation associated and repressed in mES cells. By contrast, the unmethylated gene set includes many housekeeping and pluripotency genes. By crossreferencing methylation patterns to genome-wide mapping of histone H3 lysine (K) 4/27 trime…
18405367	Gene expression pattern of functional neuronal cells derived from human bone marrow mesenchymal stromal cells.	BMC Genomics	2008 Apr 11;9:166	Lagneaux L, Bron D, Martiat P, Delforge A, Stamatopoulos B, Meuleman N, Dejeneffe M, Tondreau T, Lagneaux L	Cell fate decisions of pluripotent embryonic stem (ES) cells are dictated by activation and repression of lineage-specific genes. Numerous signaling and transcriptional networks progressively narrow and specify the potential of ES cells. Whether specific microRNAs help refine and limit gene expression and, thereby, could be used to manipulate ES cell differentiation has largely been unexplored. H…
18425849	Chromatin remodeling during mouse and human embryonic stem cell differentiation.	Dev Dyn	2008 May;237(5):1389-98	Murry CE, Pabon L, Muskheli V, Paige SL, Golob JL, Murry CE	Human embryonic stem cells (hESCs) replicate in vitro by the process of self-renewal, whilst maintaining their pluripotency. Understanding the pathways involved in the regulation of this process will assist in developing fully-defined conditions for the robust proliferation of hESCs necessary for therapeutic applications. We previously demonstrated that sphingosine-1-phosphate (S1P) plays an impo…
18436862	Molecular signature of cardiomyocyte clusters derived from human embryonic stem cells.	Stem Cells	2008 Jul;26(7):1831-40	Sartipy P, Olsson B, Lindahl A, Steel D, Amen C, Vidarsson H, Dahlenborg K, Akesson K, Synnergren J, Sartipy P	Embryonic stem cells are unique among cultured cells in their ability to self-renew and differentiate into a wide diversity of cell types, suggesting that a specific molecular control network underlies these features. Human embryonic stem cells (hESCs) are known to have distinct mRNA expression, global DNA methylation, and chromatin profiles, but the involvement of high-level regulators, such as …
18449859	Nuclear proteome analysis of undifferentiated mouse embryonic stem and germ cells.	Electrophoresis	2008 Jun;29(11):2381-90	Viville S, Van Dorsselaer A, Kieffer E, Schaeffer C, Carapito C, Buhr N, Viville S	BACKGROUND: Neuronal tissue has limited potential to self-renew or repair after neurological diseases. Cellular therapies using stem cells are promising approaches for the treatment of neurological diseases. However, the clinical use of embryonic stem cells or foetal tissues is limited by ethical considerations and other scientific problems. Thus, bone marrow mesenchymal stomal cells (BM-MSC) cou…
18474618	MicroRNA-126 regulates HOXA9 by binding to the homeobox.	Mol Cell Biol	2008 Jul;28(14):4609-19	Largman C, Passegue E, Uttarwar L, Hu YL, Shen WF, Largman C	Embryonic stem cell (ESC) differentiation is an excellent model to study chromatin changes at developmentally regulated loci. Differentiating mouse and human ESCs increase genome-wide acetylation (euchromatic) and tri-methylation (heterochromatic) of lysine 9 on histone H3. The Oct4 locus is euchromatic when expressed in undifferentiated ESCs and heterochromatic after differentiation. Brachyury T…
18489135	Plasma membrane proteomics of human embryonic stem cells and human embryonal carcinoma cells.	J Proteome Res	2008 Jul;7(7):2936-51	Krijgsveld J, Mummery CL, Heck AJ, Braam SR, van Hoof D, Dormeyer W, Krijgsveld J	Human embryonic stem cells (hESCs) can differentiate in vitro into spontaneously contracting cardiomyocytes (CMs). These cells may prove extremely useful for various applications in basic research, drug discovery, and regenerative medicine. To fully use the potential of the cells, they need to be extensively characterized, and the regulatory mechanisms that control hESC differentiation toward the…
18555785	Integration of external signaling pathways with the core transcriptional network in embryonic stem cells	Cell	2008 Jun 13;133(6):1106-17.	Chen X, Xu H, Yuan P, Fang F, Huss M, Vega VB, Wong E, Orlov YL, Zhang W, Jiang J, Loh YH, Yeo HC, Yeo ZX, Narang V, Govindarajan KR, Leong B, Shahab A, Ruan Y, Bourque G, Sung WK, Clarke ND, Wei CL, Ng HH.	Human embryonic stem cells (hESCs) are of immense interest in regenerative medicine as they can self-renew indefinitely and can give rise to any adult cell type. Human embryonal carcinoma cells (hECCs) are the malignant counterparts of hESCs found in testis tumors. hESCs that have acquired chromosomal abnormalities in culture are essentially indistinguishable from hECC. Direct comparison of karyo…
18570454	Proteomic analysis of exosomes from human neural stem cells by flow field-flow fractionation and nanoflow liquid chromatography-tandem mass spectrometry.	J Proteome Res	2008 Aug;7(8):3475-80	Moon MH, Lee BH, Ahn SM, Oh S, Kang D, Moon MH	BACKGROUND: The tumor-initiating capacity of many cancers is considered to reside in a small subpopulation of cells (cancer stem cells). We have previously shown that rare prostate epithelial cells with a CD133+/alpha2beta1hi phenotype have the properties of prostate cancer stem cells. We have compared gene expression in these cells relative to their normal and differentiated (CD133-/alpha2beta1l…
18577219	miR-124 and miR-137 inhibit proliferation of glioblastoma multiforme cells and induce differentiation of brain tumor stem cells.	BMC Med	2008 Jun 24;6:14	Hodgson JG, Alvarez-Buylla A, Weiss WA, Bergers G, Costello JF, James CD, Ginzinger DG, Vandenberg SR, Yu M, Maunakea AK, Persson AI, Petritsch C, Lim DA, Silber J, Hodgson JG	We developed a massive-scale RNA sequencing protocol, short quantitative random RNA libraries or SQRL, to survey the complexity, dynamics and sequence content of transcriptomes in a near-complete fashion. This method generates directional, random-primed, linear cDNA libraries that are optimized for next-generation short tag sequencing. We surveyed the poly(A)(+) transcriptomes of undifferentiated…
18583537	MicroRNA discovery and profiling in human embryonic stem cells by deep sequencing of small RNA libraries.	Stem Cells	2008 Oct;26(10):2496-505	Tewari M, Ruohola-Baker H, Gentleman R, Radich JP, Ware C, Ruzzo WL, Nelson AM, Mitchell PS, Bendoraite A, Kroh EM, Parkin RK, Garg KS, Qi J, Fritz BR, Wyman SK, Bar M, Tewari M	Transcription factors (TFs) and their specific interactions with targets are crucial for specifying gene-expression programs. To gain insights into the transcriptional regulatory networks in embryonic stem (ES) cells, we use chromatin immunoprecipitation coupled with ultra-high-throughput DNA sequencing (ChIP-seq) to map the locations of 13 sequence-specific TFs (Nanog, Oct4, STAT3, Smad1, Sox2, …
18584034	Global mapping of DNA methylation in mouse promoters reveals epigenetic reprogramming of pluripotency genes.	PLoS Genet	2008 Jun 27;4(6):e1000116	Reik W, Hemberger M, Dean W, Andrews S, Chan CF, Ng RK, Ficz G, Farthing CR, Reik W	Exosomes, small membrane vesicles secreted by a multitude of cell types, are involved in a wide range of physiological roles such as intercellular communication, membrane exchange between cells, and degradation as an alternative to lysosomes. Because of the small size of exosomes (30-100 nm) and the limitations of common separation procedures including ultracentrifugation and flow cytometry, size…
18600261	Genome-scale DNA methylation maps of pluripotent and differentiated cells.	Nature	2008 Aug 7;454(7205):766-70	Lander ES, Jaenisch R, Gnirke A, Jaffe DB, Nusbaum C, Bernstein BE, Zhang X, Sivachenko A, Hanna J, Wernig M, Gu H, Mikkelsen TS, Meissner A, Lander ES	BACKGROUND: Glioblastoma multiforme (GBM) is an invariably fatal central nervous system tumor despite treatment with surgery, radiation, and chemotherapy. Further insights into the molecular and cellular mechanisms that drive GBM formation are required to improve patient outcome. MicroRNAs are emerging as important regulators of cellular differentiation and proliferation, and have been implicated…
18616696	Proteomic analysis of human bone marrow mesenchymal stem cells transduced with human telomerase reverse transcriptase gene during proliferation.	Cell Prolif	2008 Aug;41(4):625-44	Wang JF, Jin J, Shen D, Xi YM, Wang GZ, Xu YL, Chen R, Zheng Q, Wang YG, Guo CJ, Yang JF, Huang JP, Pan ZJ, Huang GP, Wang JF	We used massively parallel pyrosequencing to discover and characterize microRNAs (miRNAs) expressed in human embryonic stem cells (hESC). Sequencing of small RNA cDNA libraries derived from undifferentiated hESC and from isogenic differentiating cultures yielded a total of 425,505 high-quality sequence reads. A custom data analysis pipeline delineated expression profiles for 191 previously annota…
18667080	Transcriptional profiling of putative human epithelial stem cells.	BMC Genomics	2008 Jul 30;9:359	Khavari PA, Chang HY, Barragan DI, Webster DE, Sen GL, Khavari PA	DNA methylation patterns are reprogrammed in primordial germ cells and in preimplantation embryos by demethylation and subsequent de novo methylation. It has been suggested that epigenetic reprogramming may be necessary for the embryonic genome to return to a pluripotent state. We have carried out a genome-wide promoter analysis of DNA methylation in mouse embryonic stem (ES) cells, embryonic ger…
18692474	Connecting microRNA genes to the core transcriptional regulatory circuitry of embryonic stem cells	Cell	2008 Aug 8;134(3):521-33.	Matic M, Simon SR, Bugallo MF, Djuri PM, Koer SS, Matic M	DNA methylation is essential for normal development and has been implicated in many pathologies including cancer. Our knowledge about the genome-wide distribution of DNA methylation, how it changes during cellular differentiation and how it relates to histone methylation and other chromatin modifications in mammals remains limited. Here we report the generation and analysis of genome-scale DNA me…
18697907	Multipotent adult germline stem cells and embryonic stem cells have similar microRNA profiles.	Mol Hum Reprod	2008 Sep;14(9):521-9	Marson A, Levine SS, Cole MF, Frampton GM, Brambrink T, Johnstone S, Guenther MG, Johnston WK, Wernig M, Newman J, Calabrese JM, Dennis LM, Volkert TL, Gupta S, Love J, Hannett N, Sharp PA, Bartel DP, Jaenisch R, Young RA.	OBJECTIVES: Previous studies have reported immortalization and tumorigenicity of human mesenchymal stem cells (hMSCs) transduced with exogenous human telomerase reverse transcriptase (hTERT). We also have established a line of hMSCs transduced with hTERT (hTERT-hMSCs) and we have cultured these cells for 290 population doublings (PDs) during which they demonstrated a large proliferation potential…
18707017	Gene expression profile of adult human bone marrow-derived mesenchymal stem cells stimulated by the chemokine CXCL7.	Int J Biochem Cell Biol	2009 Mar;41(3):649-58	Engel W, Nayernia K, Hasenfuss G, Guan K, Hada H, Zechner U, Drusenheimer N, Nolte J, Zovoilis A, Engel W	The recent discovery of H3K27me3 demethylases suggests that H3K27me3 may dynamically regulate gene expression, but this potential role in mammalian tissue homeostasis remains uncharacterized. In the epidermis, a tissue that balances stem cell self-renewal with differentiation, H3K27me3, occupies the promoters of many differentiation genes. During calcium-induced differentiation, H3K27me3 was eras…
18710938	Oct4/Sox2-regulated miR-302 targets cyclin D1 in human embryonic stem cells.	Mol Cell Biol	2008 Oct;28(20):6426-38	Kaps C, Hupl T, Sittinger M, Sezer O, Ringe J, Skriner K, Neumann K, Endres M, Kalwitz G, Kaps C	BACKGROUND: Human interfollicular epidermis is sustained by the proliferation of stem cells and their progeny, transient amplifying cells. Molecular characterization of these two cell populations is essential for better understanding of self renewal, differentiation and mechanisms of skin pathogenesis. The purpose of this study was to obtain gene expression profiles of alpha 6+/MHCI+, transient a…
18757296	The transcription factor Zfp281 controls embryonic stem cell pluripotency by direct activation and repression of target genes.	Stem Cells	2008 Nov;26(11):2791-9	Archer TK, Mishina Y, Komatsu Y, Trotter KW, Li L, Hebbar PB, Card DA, Archer TK	MicroRNAs (miRNAs) are crucial for normal embryonic stem (ES) cell self-renewal and cellular differentiation, but how miRNA gene expression is controlled by the key transcriptional regulators of ES cells has not been established. We describe here the transcriptional regulatory circuitry of ES cells that incorporates protein-coding and miRNA genes based on high-resolution ChIP-seq data, systematic…
18776689	Differentially expressed proteins of mesenchymal stem cells derived from human cord blood (hUCB) during osteogenic differentiation.	Biosci Biotechnol Biochem	2008 Sep;72(9):2309-17	Stanton LW, Wong KY, Allapitchay TB, Kunarso G, Rossbach M, Chu C, Chan CM, Teh CH, Wang ZX, Stanton LW	Spermatogonial stem cells (SSCs) isolated from the adult mouse testis and cultured have been shown to respond to culture conditions and become pluripotent, so called multipotent adult germline stem cells (maGSCs). microRNAs (miRNAs) belonging to the 290 and 302 miRNA clusters have been previously classified as embryonic stem cell (ESC) specific. Here, we show that these miRNAs generally character…
18785160	Gene expression analysis of RNA purified from embryonic stem cells and embryoid body-derived cells using a high-throughput microarray platform.	Curr Protoc Stem Cell Biol	2007 Sep;Chapter 1:Unit 1B.2	Kim CW, Kim PK, Kim MR, Lee HK, Kim JS, Kim CW	A variety of chemokines has been shown to recruit human bone marrow-derived mesenchymal stem cells (MSC) and may be potential candidates for chemokine-based tissue regeneration approaches. The aim of our study was to determine whether the chemokine CXCL7 stimulates migration of human bone marrow-derived MSC and to analyze the effect of CXCL7 on the recruitment of MSC on the broad molecular level.…
18804426	Sall4 regulates distinct transcription circuitries in different blastocyst-derived stem cell lineages.	Cell Stem cell	2008 Nov 6;3(5):543-54	Kawasaki E, Rao M, Wang Y, Player A, Kawasaki E	Oct4 and Sox2 are transcription factors required for pluripotency during early embryogenesis and for the maintenance of embryonic stem cell (ESC) identity. Functional mechanisms contributing to pluripotency are expected to be associated with genes transcriptionally activated by these factors. Here, we show that Oct4 and Sox2 bind to a conserved promoter region of miR-302, a cluster of eight micro…
18806776	MicroRNAs to Nanog, Oct4 and Sox2 coding regions modulate embryonic stem cell differentiation.	Nature	2008 Oct 23;455(7216):1124-8	Lim CY, Tam WL, Zhang J, Ang HS, Jia H, Lipovich L, Ng HH, Wei CL, Sung WK, Robson P, Yang H, Lim B	Oct4, Sox2, and Nanog are key components of a core transcriptional regulatory network that controls the ability of embryonic stem cells to differentiate into all cell types. Here we show that Zfp281, a zinc finger transcription factor, is a key component of the network and that it is required to maintain pluripotency. Zfp281 was shown to directly activate Nanog expression by binding to a site in …
18811242	Identification of oxygen-sensitive transcriptional programs in human embryonic stem cells.	Stem Cells Dev	2008 Oct;17(5):869-81	Rigoutsos I, Lim B, Thomson AM, Zhang J, Tay Y, Rigoutsos I	Multipotent mesenchymal stem cells (MSCs) derived from human umbilical cord blood (hUCB) represent promising candidates for the development of future cellular therapy strategies. MSCs have been found to be able to differentiate into various tissues. One of the primary limitations in our understanding of the biology of human MSCs is the absence of prospective markers required for the monitoring of…
18821827	Human embryonic and mesenchymal stem cells express different nuclear proteomes.	Stem Cells Dev	2009 Jun;18(5):793-802	Ezashi T, Roberts RM, Hannink M, Hearne LB, Das P, Sachdev S, Westfall SD, Ezashi T	In this unit, starting with purified RNA, experimental protocols for performing microarray expression analysis of embryonic stem cell lines compared to their corresponding differentiated embryocidal bodies are described. Methods for data analysis are suggested, with the goal of determining which genes are differentially expressed between the preparations. As an example, the use of the Affymetrix …
18937915	The genomic landscapes of histone H3-Lys9 modifications of gene promoter regions and expression profiles in human bone marrow mesenchymal stem cells.	J Genet Genomics	2008 Oct;35(10):585-93	Vrana KE, Ritty TM, Salli U, Freeman WM, Barthelery M, Jaishankar A, Vrana KE	Stem cells self-renew or differentiate under the governance of a stem-cell-specific transcriptional program, with each transcription factor orchestrating the activities of a particular set of genes. Here we demonstrate that a single transcription factor is able to regulate distinct core circuitries in two different blastocyst-derived stem cell lines, embryonic stem cells (ESCs) and extraembryonic…
18947306	Transcriptome alterations due to physiological normoxic (2% O2) culture of human embryonic stem cells.	Regen Med	2008 Nov;3(6):817-33	Lu J, Huang B, Guo J, Li L, Huang W, Huang H, Tan J, Lu J	MicroRNAs (miRNAs) are short RNAs that direct messenger RNA degradation or disrupt mRNA translation in a sequence-dependent manner. For more than a decade, attempts to study the interaction of miRNAs with their targets were confined to the 3' untranslated regions of mRNAs, fuelling an underlying assumption that these regions are the principal recipients of miRNA activity. Here we focus on the mou…
18948956	p53 and Pten control neural and glioma stem/progenitor cell renewal and differentiation.	Nature	2008 Oct 23;455(7216):1129-33	McWhir J, Talbot R, Downing A, Hampson K, Kay A, Forsyth NR, McWhir J	To realize the full potential of human embryonic stem cells (hESCs), it is important to develop culture conditions that maintain hESCs in a pluripotent, undifferentiated state. A low O(2) atmosphere (approximately 4% O(2)), for example, prevents spontaneous differentiation and supports self-renewal of hESCs. To identify genes whose expression is sensitive to O(2) conditions, microarray analysis w…
18978791	Embryonic stem cell-specific microRNAs regulate the G1-S transition and promote rapid proliferation.	Nat Genet	2008 Dec;40(12):1478-83	DePinho RA, Chin L, Wong WH, Ligon KL, Wang YA, Brennan C, You MJ, Wiedemeyer R, Dunn KL, Stommel JM, Ding Z, Chu GC, Tonon G, Perry SR, Chen AJ, Hiller DJ, Kimmelman AC, Yan H, Ying H, Zheng H, DePinho RA	Human embryonic stem cells (hESCs) are characterized by their immortality and pluripotency. Human mesenchymal stem cells (hMSC), on the other hand, have limited self-renewal and differentiation capabilities. The underlying molecular differences that account for this characteristic self-renewal and plasticity are, however, poorly understood. This study reports a nuclear proteomic analysis of human…
19001410	Quantitative proteomics characterization of a mouse embryonic stem cell model of Down syndrome.	Mol Cell Proteomics	2009 Apr;8(4):585-95	Blelloch R, Baehner L, Babiarz JE, Shenoy A, Baskerville S, Wang Y, Blelloch R	Mesenchymal stem cells (MSCs) of nonembryonic origins possess the proliferation and multi-lineage differentiation potentials. It has been established that epigenetic mechanisms could be critical for determining the fate of stem cells, and MSCs derived from different origins exhibited different expression profiles individually to a certain extent. In this study, ChIP-on-chip was used to generate g…
19015728	MicroRNA expression patterns and function in endodermal differentiation of human embryonic stem cells.	PLoS One	2008;3(11):e3726	Svendsen CN, Han F, McMillan E, Kim HJ, Svendsen CN	Glioblastoma (GBM) is a highly lethal brain tumour presenting as one of two subtypes with distinct clinical histories and molecular profiles. The primary GBM subtype presents acutely as a high-grade disease that typically harbours mutations in EGFR, PTEN and INK4A/ARF (also known as CDKN2A), and the secondary GBM subtype evolves from the slow progression of a low-grade disease that classically po…
19026780	EZH1 mediates methylation on histone H3 lysine 27 and complements EZH2 in maintaining stem cell identity and executing pluripotency.	Mol Cell	2008 Nov 21;32(4):491-502	Galun E, Reubinoff BE, Ben-Shushan E, Katzenellenbogen M, Mizrahi L, Bentwich Z, Spector Y, Barad O, Meiri E, Levy A, Tzur G, Galun E	Dgcr8 knockout embryonic stem (ES) cells lack microprocessor activity and hence all canonical microRNAs (miRNAs). These cells proliferate slowly and accumulate in G1 phase of the cell cycle. Here, by screening a comprehensive library of individual miRNAs in the background of the Dgcr8 knockout ES cells, we report that multiple ES cell-specific miRNAs, members of the miR-290 family, rescue the ES …
19050837	Transcriptional profiling of hematopoietic stem cells by high-throughput sequencing.	Int J Hematol	2009 Jan;89(1):24-33	Orkin SH, Yuan GC, Mao X, Kim J, Fujiwara Y, Hsu YJ, Liu Y, Shen X, Orkin SH	Down syndrome, caused by the trisomy of chromosome 21, is a complex condition characterized by a number of phenotypic features, including reduced neuron number and synaptic plasticity, early Alzheimer disease-like neurodegeneration, craniofacial dysmorphia, heart development defects, increased incidence of childhood leukemia, and powerful suppression of the incidence of most solid tumors. Mouse m…
19053146	Proteomic analysis of membrane proteins expressed specifically in pluripotent murine embryonic stem cells.	Proteomics	2009 Jan;9(1):126-37	Nakauchi H, Iwama A, Osawa M, Miyano S, Yabiku T, Minowa T, Bannai H, Yashiro Y, Nakauchi H	Human neural progenitor cells (hNPC) derived from the developing brain can be expanded in culture and subsequently differentiated into neurons and glia. They provide an interesting source of tissue for both modeling brain development and developing future cellular replacement therapies. It is becoming clear that hNPC are regionally and temporally specified depending on which brain region they wer…
19063684	miR-196a regulates proliferation and osteogenic differentiation in mesenchymal stem cells derived from human adipose tissue.	J Bone Miner Res	2009 May;24(5):816-25	Asashima M, Sugino H, Fukuda H, Hirano H, Yamanaka Y, Kurisaki A, Intoh A, Asashima M	BACKGROUND/AIMS: microRNAs (miRNAs) are small noncoding RNAs that regulate cognate mRNAs post-transcriptionally. Human embryonic stem cells (hESC), which exhibit the characteristics of pluripotency and self-renewal, may serve as a model to study the role of miRNAs in early human development. We aimed to determine whether endodermally-differentiated hESC demonstrate a unique miRNA expression patte…
19073166	miR-17 family miRNAs are expressed during early mammalian development and regulate stem cell differentiation.	Dev Biol	2009 Feb 15;326(2):431-43	Jung JS, Bae YC, Yu SS, Bae SW, Kim YJ, Jung JS	Trimethylation on H3K27 (H3K27me3) mediated by Polycomb repressive complex 2 (PRC2) has been linked to embryonic stem cell (ESC) identity and pluripotency. EZH2, the catalytic subunit of PRC2, has been reported as the sole histone methyltransferase that methylates H3K27 and mediates transcriptional silencing. Analysis of Ezh2(-/-) ESCs suggests existence of an additional enzyme(s) catalyzing H3K2…
19106175	Change in gene expression of mouse embryonic stem cells derived from parthenogenetic activation.	Hum Reprod	2009 Apr;24(4):805-14	Gallicano GI, Foshay KM, Gallicano GI	Microarray analysis has made it feasible to carry out extensive gene expression profiling in a single assay. Various hematopoietic stem cell (HSC) populations have been subjected to microarray analyses and their profiles of gene expression have been reported. However, this approach is not suitable to identify novel transcripts or for profiling of genes with low expression levels. To obtain a deta…
19109221	The molecular signature of spermatogonial stem/progenitor cells in the 6-day-old mouse testis.	Biol Reprod	2009 Apr;80(4):707-17	Lim JM, Lee HJ, Moon S, Lee ST, Lee EJ, Kim H, Gong SP, Lim JM	Embryonic stem cells (ESCs) are established from the inner cell mass of preimplantation embryos, are capable of self-renewal, and exhibit pluripotency. Given these unique properties, ESCs are expected to have therapeutic potential in regenerative medicine and as a powerful tool for in vitro differentiation studies of stem cells. Various growth factors and extracellular matrix components regulate …
19115828	Phenotype and gene expression of human mesenchymal stem cells in alginate scaffolds.	Tissue Eng Part A	2009 Jul;15(7):1763-73	Dym M, Chan WY, Hofmann MC, Golestaneh N, Jiang J, He Z, Lee TL, Kokkinaki M, Dym M	The elucidation of the molecular mechanisms that govern the differentiation and proliferation of human adipose tissue-derived mesenchymal stem cells (hASCs) could improve hASC-based cell therapy. In this study, we examined the roles of microRNA (miRNA)-196a on hASC proliferation and osteogenic differentiation. Lentiviral overexpression of miR-196a decreased hASC proliferation and enhanced osteoge…
19116983	Comparative proteomic analysis of mesenchymal stem cells derived from human bone marrow, umbilical cord, and placenta: implication in the migration.	Proteomics	2009 Jan;9(1):20-30	Brinchmann JE, Melvik JE, Shahdadfar A, Szke K, Frnsdal KB, Duggal S, Brinchmann JE	MicroRNAs are small non-coding RNAs that regulate protein expression by binding 3'UTRs of target mRNAs, thereby inhibiting translation. Similar to siRNAs, miRNAs are cleaved by Dicer. Mouse and ES cell Dicer mutants demonstrate that microRNAs are necessary for embryonic development and cellular differentiation. However, technical obstacles and the relative infancy of this field have resulted in f…
19126509	Genetic network analysis of human CD34+ hematopoietic stem/precursor cells.	Taiwan J Obstet Gynecol	2008 Dec;47(4):422-30	Kung HF, He ML, Lin MC, Han ZC, Ngai SM, Tsai SN, Li K, Tsang KS, Yew DT, Chan CY, Meng CL, Wang X, Wang H, Zhang XA, Li G, Kung HF	BACKGROUND: We previously established parthenogenetic mouse embryonic stem cells (ESCs) and this study was subsequently conducted for elucidating the influence of oocyte parthenogenesis on gene expression profile of ESCs. METHODS: Gene expression of parthenogenetic ESC (pESC)-1 or pESC-2 was separately compared with that of two normally fertilized ESC (nfESC) lines (B6D2F1 and R1 strains), and qu…
19128516	A gene expression signature shared by human mature oocytes and embryonic stem cells.	BMC Genomics	2009 Jan 8;10:10	Wang HW, Wu YH, Chang MD, Yang YC, Wang TY, Wang KL, Huang TS, Chang SJ, Wang HW	To characterize the molecular phenotype of spermatogonial stem cells (SSCs), we examined genes that are differentially expressed in the stem/progenitor spermatogonia compared to nonstem spermatogonia. We isolated type A spermatogonia (stem and nonstem type A) from 6-day-old mice using sedimentation velocity at unit gravity and further selected the stem/progenitor cell subpopulation by magnetic ac…
19128795	Chromatin signatures in multipotent human hematopoietic stem cells indicate the fate of bivalent genes during differentiation.	Cell Stem Cell	2009 Jan 9;4(1):80-93	De Vos J, Hamamah S, Klein B, Hovatta O, Pantesco V, Tondeur S, Cerecedo D, Assou S, De Vos J	Human mesenchymal stem cells (MSC) are popular candidates for tissue engineering. MSC are defined by their properties in two-dimensional (2D) culture systems. Cells in 2D are known to differ from their in vivo counterparts in cell shape, proliferation, and gene expression. Little is so far known about the phenotype and gene expression of cells in three-dimensional (3D) culture systems. To begin t…
19131690	Proteome analysis for 3T3-L1 adipocyte differentiation.	J Microbiol Biotechnol	2008 Dec;18(12):1895-902	Satoh J, Kim SU, Tabunoki H, Obayashi S, Satoh J	OBJECTIVE: Somatic CD34+ hematopoietic stem/precursor cells (HSPCs) give rise to hematopoietic cells and endothelial cells and have been used in clinical applications. Understanding the genes responsible for stemness and how they interact with each other will help us to manipulate these cells more efficiently in the future. MATERIALS AND METHODS: We performed microarray analysis on human CD34+ HS…
19144917	Human embryonic stem cell phosphoproteome revealed by electron transfer dissociation tandem mass spectrometry.	Proc Natl Acad Sci U S A	2009 Jan 27;106(4):995-1000	Yun JW, Kim HA, Hwang HS, Lee SH, Kumar SG, Atiar Rahman M, Yun JW	BACKGROUND: The first week of human pre-embryo development is characterized by the induction of totipotency and then pluripotency. The understanding of this delicate process will have far reaching implication for in vitro fertilization and regenerative medicine. Human mature MII oocytes and embryonic stem (ES) cells are both able to achieve the feat of cell reprogramming towards pluripotency, eit…
19148290	Cell lineage and regional identity of cultured spinal cord neural stem cells and comparison to brain-derived neural stem cells.	PLoS One	2009;4(1):e4213	Coon JJ, Thomson JA, Wenger CD, Swaney DL, Coon JJ	Histone modifications have been implicated in stem cell maintenance and differentiation. We have analyzed genome-wide changes in gene expression and histone modifications during differentiation of multipotent human primary hematopoietic stem cells/progenitor cells (HSCs/HPCs) into erythrocyte precursors. Our data indicate that H3K4me1, H3K9me1, and H3K27me1 associate with enhancers of differentia…
19151416	Stable isotope labeling by amino acids in cell culture (SILAC) and quantitative comparison of the membrane proteomes of self-renewing and differentiating human embryonic stem cells.	Mol Cell Proteomics	2009 May;8(5):959-70	Kornblum HI, Geschwind DH, Karsten SL, Kelly TK, Kornblum HI	Neural stem cells (NSC) with self-renewal and multipotent properties could provide an ideal cell source for transplantation to treat spinal cord injury, stroke, and neurodegenerative diseases. However, the majority of transplanted NSC and neural progenitor cells (NPC) differentiate into astrocytes in vivo under pathological environments in the central nervous system, which potentially cause react…
19152270	Qualitative and quantitative proteomic profiling of cripto(-/-) embryonic stem cells by means of accurate mass LC-MS analysis.	J Proteome Res	2009 Feb;8(2):1047-58	Blagoev B, Kassem M, Kratchmarova I, Henningsen J, Johansen PT, Rigbolt KT, Prokhorova TA, Blagoev B	Adipose tissue is an important endocrine organ involved in the control of whole body energy homeostasis and insulin sensitivity. Considering the increased incidence of obesity and obesity-related disorders, including diabetes, it is important to understand thoroughly the process of adipocyte differentiation and its control. Therefore, we performed a differential proteome mapping strategy using tw…
19168060	Migration potential and gene expression profile of human mesenchymal stem cells induced by CCL25.	Exp Cell Res	2009 May 1;315(8):1468-79	Parente A, Ruvo M, Minchiotti G, Lonardo E, Langridge JI, Vissers JP, Chambery A, Parente A	Protein phosphorylation is central to the understanding of cellular signaling, and cellular signaling is suggested to play a major role in the regulation of human embryonic stem (ES) cell pluripotency. Here, we describe the use of conventional tandem mass spectrometry-based sequencing technology--collision-activated dissociation (CAD)--and the more recently developed method electron transfer diss…
19170074	Secretome from mesenchymal stem cells induces angiogenesis via Cyr61.	J Cell Physiol	2009 Jun;219(3):563-71	Ringe J, Sittinger M, Notter M, Sezer O, Kaps C, Andreas K, Stich S, Binger T, Ringe J	Neural stem cells (NSCs) can be isolated from different regions of the central nervous system. There has been controversy whether regional differences amongst stem and progenitor cells are cell intrinsic and whether these differences are maintained during expansion in culture. The identification of inherent regional differences has important implications for the use of these cells in neural repai…
19173612	Temporal analysis of neural differentiation using quantitative proteomics.	J Proteome Res	2009 Mar;8(3):1315-26	Wang E, Lee MJ, An J, Sarojini H, Li N, Estrada R, Wang E	Stable isotope labeling by amino acids in cell culture (SILAC) is a powerful quantitative proteomics platform for comprehensive characterization of complex biological systems. However, the potential of SILAC-based approaches has not been fully utilized in human embryonic stem cell (hESC) research mainly because of the complex nature of hESC culture conditions. Here we describe complete SILAC labe…
19202556	Genome-wide reduction in H3K9 acetylation during human embryonic stem cell differentiation.	J Cell Physiol	2009 Jun;219(3):677-87	Pandey A, Gearhart JD, Gucek M, Kashyap MK, Kelkar DS, Marimuthu A, Kerr CL, Chaerkady R, Pandey A	Cripto is one of the key regulators of embryonic stem cells (ESCs) differentiation into cardiomyocites vs neuronal fate. Cripto(-/-) murine ESCs have been utilized to investigate the molecular mechanisms underlying early events of mammalian lineage differentiation. 2D/LC-MS/MS and a label-free LC-MS approaches were used to qualitatively and quantitatively profile the cripto(-/-) ESC proteome, pro…
19206105	Cytoskeleton-associated proteins are enriched in human embryonic-stem cell-derived neuroectodermal spheres.	Proteomics	2009 Mar;9(5):1128-41	Brtov E, Smigov J, Kozubek S, Galiov G, Uhlrov R, Krejc J, Brtov E	Recruitment of mesenchymal stem cells (MSC) to tissue damages is a promising approach for in situ tissue regeneration. The physiological mechanisms and regulatory processes of MSC trafficking to injured tissue remain poorly understood. However, the pivotal role of chemokines in MSC recruitment has already been shown. The aim of this study was to determine the migratory potential and the gene expr…
19216019	Direct contact with mesenchymal stromal cells affects migratory behavior and gene expression profile of CD133+ hematopoietic stem cells during ex vivo expansion.	Exp Hematol	2009 Apr;37(4):504-13	Kang YK, Nam KH, Oh KB, Cho YK, Han HW, Woo SM, Kim J, Chae JI, Kang YK	It is well known that bone marrow-derived mesenchymal stem cells (MSCs) are involved in wound healing and regeneration responses. In this study, we globally profiled the proteome of MSCs to investigate critical factor(s) that may promote wound healing. Cysteine-rich protein 61 (Cyr61) was found to be abundantly present in MSCs. The presence of Cyr61 was confirmed by immunofluorescence staining an…
19221495	The role of promoter CpG methylation in the epigenetic control of stem cell related genes during differentiation.	Cell Cycle	2009 Mar 15;8(6):916-24	Ordemann R, Ehninger G, Bornhauser M, Muller K, Jing D, Alakel N, Ordemann R	The ability to derive neural progenitors, differentiated neurons and glial cells from human embryonic stem cells (hESCs) with high efficiency holds promise for a number of clinical applications. However, investigating the temporal events is crucial for defining the underlying mechanisms that drive this process of differentiation along different lineages. We carried out quantitative proteomic prof…
19226164	Proteomic analysis of monkey embryonic stem cell during differentiation.	J Proteome Res	2009 Mar;8(3):1527-39	Dammann RH, Schmoll HJ, Mueller LP, Mueller T, Krehl S, Dansranjavin T, Dammann RH	Epigenetic marks are important factors regulating the pluripotency and differentiation of human embryonic stem cells (hESCs). In this study, we analyzed H3K9 acetylation, an epigenetic mark associated with transcriptionally active chromatin, during endoderm-like differentiation of hESCs. ChIP-on-chip analysis revealed that differentiation results in a genome-wide decrease in promoter H3K9 acetyla…
19229859	Proteomic profiling of distinct clonal populations of bone marrow mesenchymal stem cells.	J Cell Biochem	2009 Apr 1;106(5):776-86	Salekdeh GH, Baharvand H, Shahverdi A, Gourabi H, Pirhaji L, Rezaei Larijani M, Nasrabadi D, Salekdeh GH	The ability to generate neural lineages from human embryonic stem cells (hESCs) in a controlled manner would further investigation of human neurogenesis and development of potential cell therapeutic applications to treat neurological diseases; however, generating such neural stem cells (NSCs) remains a challenge. In an attempt to characterize the cellular mechanisms involved in hESC differentiati…
19229866	Target identification of microRNAs expressed highly in human embryonic stem cells.	J Cell Biochem	2009 Apr 15;106(6):1020-30	Mareddy S, Broadbent J, Crawford R, Xiao Y.	OBJECTIVE: To investigate the impact of direct contact between mesenchymal stromal cells (MSCs) and CD133(+) hematopoietic stem cells in terms of expansion potential, differentiation, migratory capacity, and gene expression profile. MATERIALS AND METHODS: CD133(+)-purified hematopoietic progenitor cells were cultured for 7 days on subconfluent MSCs supplemented with growth-factor-containing mediu…
19242838	Characterization of bone marrow-derived mesenchymal stromal cells (MSC) based on gene expression profiling of functionally defined MSC subsets.	Cytotherapy	2009;11(2):114-28	Yang PC, Liu YH, Ho BC, Chen BZ, Singh S, Tsai ZY, Kao LP, Yu SL, Li SS, Yang PC	Differentiation and malignant transformation of stem cells are regulated by epigenetic mechanisms. We analyzed promoter methylation and expression of the stem cell determining genes Brachyury, DPPA5, FGF4, FOXD3, LIN28, NESTIN and ZFP42 depending on the differentiation state in human mesenchymal stem cells (MSC), human embryonal carcinoma cells (ECC) and somatic tumor cells. Differentiation of MS…
19250291	Involvement of tazarotene-induced gene 1 in proliferation and differentiation of human adipose tissue-derived mesenchymal stem cells.	Cell Prolif	2009 Jun;42(3):309-16	Scheding S, Jacobsen SE, Olofsson T, Neuman U, Valcich J, Olsson E, Brune JC, Tormin A, Scheding S	Proteome analyses of embryonic stem cells (ESCs) will help to uncover mechanisms underlying cellular differentiation, expansion, and self-renewal. We applied a 2-DE based proteomic approach coupled with mass spectrometry to identify genes controlling monkey ESCs proliferation and differentiation. We analyzed proteome of ESCs during proliferation and different stages of spontaneous differentiation…
19250903	Histone h3 lysine 56 acetylation is linked to the core transcriptional network in human embryonic stem cells.	Mol Cell	2009 Feb 27;33(4):417-27	Nagaya N, Kitamura S, Ogino H, Ishikane S, Otani K, Obata H, Okabe K, Ohnishi S, Nagaya N	Mesenchymal stem cells (MSCs) have attracted immense research interest in the field of regenerative medicine due to their ability to be cultured for successive passages and multi-lineage differentiation. The molecular mechanisms governing MSC self-renewal and differentiation remain largely unknown. The development of sophisticated techniques, in particular clinical proteomics, has enabled researc…
19250925	Differentiation and characterization of embryonic stem cells into three germ layers.	Biochem Biophys Res Commun	2009 Apr 17;381(4):694-9	Grunstein M, Clark AT, Plath K, Garcia BA, Conway AE, Sridharan R, Xu F, Sperling AS, Young NL, Song C, Xie W, Grunstein M	MicroRNAs (miRNAs) are noncoding RNAs of approximately 22 nucleotides in length that negatively regulate the post-transcriptional expression by translational repression and/or destabilization of protein-coding mRNAs. The impact of miRNAs on protein output was recently shown that although some targets were repressed without detectable changes in mRNA levels, those translationally repressed by more…
19270176	Colony stimulating factor 1 is an extrinsic stimulator of mouse spermatogonial stem cell self-renewal.	Development	2009 Apr;136(7):1191-9	Kume S, Kume K, Aburatani H, Isagawa T, Umeda K, Harada S, Higuchi Y, Shiraki N, Kume S	BACKGROUND AIMS: Human mesenchymal stromal cells (MSC) are promising candidates for cell therapy because of their intriguing properties (high proliferation and differentiation capacity, microenvironmental function and immune modulation). However, MSC are heterogeneous and a better understanding of the heterogeneity of the cells that form the MSC cultures is critical. METHODS: Human MSC were gener…
19275242	Comparative proteomic analysis of proteins involved in cell aggregation during neural differentiation of P19 mouse embryonic carcinoma cells.	J Proteome Res	2009 Apr;8(4):1765-81	Brinster RL, Tobias JW, Avarbock MR, Oatley MJ, Oatley JM, Brinster RL	OBJECTIVE: Mesenchymal stem cells (MSC) have both self-renewal and multilineage differentiation potential, and bone marrow-derived MSC have been applied for tissue regeneration and repair. Although adipose tissue-derived MSC (ASC) have emerged as an alternative cell source, little information is available regarding the biologic difference between ASC derived from visceral and subcutaneous fat. Th…
19280062	MicroRNA expression profiling during neural differentiation of mouse embryonic carcinoma P19 cells.	Acta Biochim Biophys Sin (Shanghai)	2009 Mar;41(3):231-6	Zhao FK, Jing NH, Yu ML, Liu L, Tian HY, Gao X, Zhao FK	Lysine 56 acetylation in the helical core of histone H3 opens yeast chromatin and enables histone gene transcription, DNA replication, and DNA repair and prevents epigenetic silencing. While K56Ac is globally abundant in yeast and flies, its presence has been uncertain in mammals. We show here using mass spectrometry and genome-wide analyses that K56Ac is present in human embryonic stem cells (hE…
19284351	MicroRNA profiling of human-induced pluripotent stem cells.	Stem Cells Dev	2009 Jun;18(5):749-58	Jin Y, Jing N, Ruan K, Liang R, Xia C, Zhao B, Li W, Huang B, Jin Y	Embryonic stem cells differentiated on M15 cells have previously been shown to give rise to cells of the mesendodermal and definitive endodermal lineages. Here we demonstrate that neuroectodermal and mesodermal lineages can be derived from ES cells cultured on M15 cells and subsequently subjected to specific culture conditions, as confirmed by the expression of molecular markers. Prospective isol…
19296133	Gene expression profiling of human mesenchymal stem cells chemotactically induced with CXCL12.	Cell Tissue Res	2009 May;336(2):225-36	Wu JC, Butte AJ, Sun N, Jia F, Venkatasubrahmanyam S, Wilson KD, Wu JC	Self-renewal and differentiation of spermatogonial stem cells (SSCs) provide the foundation for testis homeostasis, yet mechanisms that control their functions in mammals are poorly defined. We used microarray transcript profiling to identify specific genes whose expressions are augmented in the SSC-enriched Thy1(+) germ cell fraction of mouse pup testes. Comparisons of gene expression in the Thy…
19298762	Neurogenesis-related genes expression profiling of mouse fibroblastic stem cells induced by Wnt signaling.	Neurol Res	2009 Mar;31(2):200-3	Ringe J, Sittinger M, Kaps C, Notter M, Sezer O, Hupl T, Haag M, Stich S, Ringe J	Cell-cell interactions play a crucial role during embryogenesis and are enhanced during cell aggregation. P19 mouse embryonic carcinoma cells can differentiate into neural cells by the addition of retinoic acid (RA) or by overexpression of the Wnt1 gene, with both processes dependent on cell aggregation. To identify molecules involved in the cell aggregation process, two-dimensional gel electroph…
19309508	MicroRNA and gene expression patterns in the differentiation of human embryonic stem cells.	J Transl Med	2009 Mar 23;7:20	Xie P, He TC, Huang PY, Kang Q, Zhu D, Xie P	MicroRNAs (or miRNAs) are small non-coding RNAs (21-25 nucleotides) that are involved in a wide range of activities related to the development and differentiation of cells. Comparison of the miRNA expression profiles of mouse P19 embryonic carcinoma cells with those of differentiated neural stem cells showed that the expression level of 65 miRNAs changed (2-fold) after differentiation. MiR-124a w…
19323533	Proteome analysis of rat bone marrow mesenchymal stem cell subcultures.	J Proteome Res	2009 May;8(5):2164-72	Stroncek DF, Marincola FM, Wang E, Jin P, Ren J, Stroncek DF	MicroRNAs (miRNAs) are a newly discovered endogenous class of small noncoding RNAs that play important posttranscriptional regulatory roles by targeting mRNAs for cleavage or translational repression. Accumulating evidence now supports the importance of miRNAs for human embryonic stem cell (hESC) self-renewal, pluripotency, and differentiation. However, with respect to induced pluripotent stem ce…
19330006	A feedback regulatory loop involving microRNA-9 and nuclear receptor TLX in neural stem cell fate determination.	Nat Struct Mol Biol	2009 Apr;16(4):365-71	Elin YM, Celebi B, Elin YM	In situ tissue engineering is a promising approach in regenerative medicine, with the possibility that adult stem or progenitor cells will be guided chemotactically to a tissue defect and subsequently differentiate into the surrounding tissue type. Mesenchymal stem cells (MSC) represent attractive candidate cells. Chemokines such as CXCL12 (SDF-1alpha) chemoattract MSC, but little is known about …
19331821	Transcriptional signature of human adipose tissue-derived stem cells (hASCs) preconditioned for chondrogenesis in hypoxic conditions.	Exp Cell Res	2009 Jul 1;315(11):1937-52	Shi Y, Li S, Sun G, Zhao C, Shi Y	OBJECTIVE: Wnt signaling has been implicated in the control of cell growth and differentiation during the development of the central nervous system. In this work, we assessed the role of Wnt pathway in the regulation of genes related to the neuronal differentiation of stem cells. METHODS: C3H10T1/2 mouse mesenchymal stem cells were transfected with the Ad5 recombinant plasmid encoding Wnt3A. The …
19383402	Identification of a membrane proteomic signature for human embryonic stem cells independent of culture conditions.	Stem Cell Res	2008 Sep;1(3):219-27	Zachar V, Ragoussis J, Fink T, Emmersen J, Taylor J, Lockstone H, Duroux M, Lund P, Pilgaard L, Zachar V	BACKGROUND: The unique features of human embryonic stem (hES) cells make them the best candidate resource for both cell replacement therapy and development research. However, the molecular mechanisms responsible for the simultaneous maintenance of their self-renewal properties and undifferentiated state remain unclear. Non-coding microRNAs (miRNA) which regulate mRNA cleavage and inhibit encoded …
19409607	MicroRNA-145 regulates OCT4, SOX2, and KLF4 and represses pluripotency in human embryonic stem cells.	Cell	2009 May 15;137(4):647-58	Kassem M, Andersen JS, Barington T, Nehlin J, Christiansen H, Harkness L, Kassem M	Bone marrow mesenchymal stem cells (BM-MSCs) have the capacity for renewal and the potential to differentiate in culture into several cell types including osteoblasts, chondrocytes, adipocytes, astrocytes, myocytes, oligodendrocytes, and neurons. Albeit previous reports demonstrated some of the effects of extensive subculturing on MSCs, the results still remain controversial. The aim of this stud…
19422302	Expression of miR-31, miR-125b-5p, and miR-326 in the adipogenic differentiation process of adipose-derived stem cells.	OMICS	2009 Aug;13(4):331-6	Kosik KS, Thomson JA, Pan G, Papagiannakopoulos T, Xu N, Kosik KS	MicroRNAs have been implicated as having important roles in stem cell biology. MicroRNA-9 (miR-9) is expressed specifically in neurogenic areas of the brain and may be involved in neural stem cell self-renewal and differentiation. We showed previously that the nuclear receptor TLX is an essential regulator of neural stem cell self-renewal. Here we show that miR-9 suppresses TLX expression to nega…
19440384	Functional profiling reveals critical role for miRNA in differentiation of human mesenchymal stem cells.	PLoS One	2009;4(5):e5605	Liu L, Tian W, Li C, Li XY, Zhang Y, Tang YF, Liu L	Hypoxia is an important factor involved in the control of stem cells. To obtain a better insight into the phenotypical changes brought about by hypoxic preconditioning prior to chondrogenic differentiation; we have investigated growth, colony-forming and chondrogenic capacity, and global transcriptional responses of six adipose tissue-derived stem cell lines expanded at oxygen concentrations rang…
19489095	Epigenetic landscaping during hESC differentiation to neural cells.	Stem Cells	2009 Jun;27(6):1298-308	Han JY, Kim H, Kim JK, Lee SI, Kim JN, Moon JK, Nam J, Jung JG, Han BK, Han JY	MicroRNAs (miRNAs) are posttranscriptional modulators of gene expression and play an important role in many developmental processes. We report here that expression of microRNA-145 (miR-145) is low in self-renewing human embryonic stem cells (hESCs) but highly upregulated during differentiation. We identify the pluripotency factors OCT4, SOX2, and KLF4 as direct targets of miR-145 and show that en…
19513532	Differential microRNA expression between bone marrow side population cells and hepatocytes in adult mice.	Int J Mol Med	2009 Jul;24(1):35-43	Armstrong L, Lako M, Atkinson SP, Golebiewska A, Armstrong L	MicroRNAs (miRNAs) are small single-stranded RNAs of 19-22 nucleotides (nt) and are important posttranscriptional regulation of genes. A link between miRNA function and cancer was researched by the miRNAs microarray technology recently. However, during adipogenic differentiation of ADSCs process, this technology was less used to study adipogenic differentiation mechanism of ADSCs. In this study, …
19521018	MicroRNA-1 and MicroRNA-133 in spontaneous myocardial differentiation of mouse embryonic stem cells.	Circ J	2009 Aug;73(8):1492-7	Masuda T, Yashima-Abo A, Takikawa Y, Tada H, Maesawa C, Nagata Y, Masuda T	BACKGROUND: Mesenchymal stem (MS) cells are excellent candidates for cell-based therapeutic strategies to regenerate injured tissue. Although human MS cells can be isolated from bone marrow and directed to differentiate by means of an osteogenic pathway, the regulation of cell-fate determination is not well understood. Recent reports identify critical roles for microRNAs (miRNAs), regulators of g…
19544450	ES cell cycle progression and differentiation require the action of the histone methyltransferase Dot1L.	Stem Cells	2009 Jul;27(7):1538-47	Hasegawa K, Shimatsu A, Kita T, Wada H, Morimoto T, Kaichi S, Takanabe R, Kawamura T, Ono K, Takaya T, Hasegawa K	MicroRNAs (miRs) are endogenously expressed 18-25-nucleotide RNAs that regulate gene expression through translational repression by binding to a target mRNA. Recently, it was indicated that miRs act as key regulators in cell differentiation, cell growth, and cell death. In osteogenesis, several miRs (for example miR-26a, -125b, -133, and -135) regulate osteoblast cell growth or differentiation in…
19544458	MicroRNA 92b controls the G1/S checkpoint gene p57 in human embryonic stem cells.	Stem Cells	2009 Jul;27(7):1524-8	Rasmussen TP, Nelson CE, Ambrosi DJ, Veilleux E, Jakuba CM, Krueger W, Barry ER, Rasmussen TP	Although chicken spermatogonial stem cells (SCs) are important in spermatogenesis and transgenic research, little is known about these cells. Recently, our group constructed an in vitro culture system to establish germline stem cells (GSCs). To examine the mechanism of chicken spermatogonial SC development, we constructed a proteome map of GSCs from 4-week-old chicken testes. Soluble extracts of …
19545112	Glycoproteomic analysis of embryonic stem cells: identification of potential glycobiomarkers using lectin affinity chromatography of glycopeptides.	J Proteome Res	2010 May 7;9(5):2062-75	Thomson JA, Stewart R, Yang C, Wagner RJ, Nie J, Sengupta S, Thomson JA	The molecular mechanisms underlying pluripotency and lineage specification from embryonic stem cells (ESCs) are still largely unclear. To address the role of chromatin structure in maintenance of pluripotency in human ESCs (hESCs) and establishment of lineage commitment, we analyzed a panel of histone modifications at promoter sequences of genes involved in maintenance of pluripotency, self-renew…
19559667	Development of effective isolation method of ES cells for analysis of differentiation.	Biochem Biophys Res Commun	2009 Sep 11;387(1):64-9	Pierce M, Dalton S, Orlando R, Atwood J 3rd, Warren NL, Alvarez-Manilla G, Pierce M	Hematopoietic stem cells (HSCs) can differentiate into many kinds of parenchymal cells populating several organs. Nevertheless, the differentiation mechanism of HSCs toward hepatocytes remains poorly understood. To identify specific microRNAs (miRNAs) contributing to the mechanism, we investigated the differential expression of miRNAs between side population (SP) cells of bone marrow and hepatocy…
19570518	Induced pluripotent stem cells and embryonic stem cells are distinguished by gene expression signatures.	Cell Stem Cell	2009 Jul 2;5(1):111-23	Murakami Y, Onoda F, Ohtsu M, Ohse K, Murakami Y	BACKGROUND: MicroRNAs (miRNAs) regulate various biological processes through inhibiting the translation of RNA transcripts. Although miRNA-1 (miR-1) and miRNA-133 (miR-133) are abundantly expressed in the adult heart and involved in cardiac hypertrophy, the roles of these miRNAs in spontaneous myocardial differentiation are unknown. METHODS AND RESULTS: The levels of miR-1 and miR-133 in mouse em…
19582159	microRNA expression during trophectoderm specification.	PLoS One	2009 Jul 3;4(7):e6143	Lowry WE, Plath K, Pelegrini M, Teitell MA, Pyle AD, Baxter T, Clark AT, Croce CM, Benvenisty N, Lavon N, Grunstein M, Ott V, Khvorostov I, Zhang J, Richter L, Aimiuwu O, Ambartsumyan G, Peterson C, Singer M, Volinia S, Xie W, Mason MJ, Chin MH, Lowry WE	Mouse embryonic stem cells (ESCs) proliferate with rapid cell cycle kinetics but without loss of pluripotency. The histone methyltransferase Dot1L is responsible for methylation of histone H3 at lysine 79 (H3K79me). We investigated whether ESCs require Dot1L for proper stem cell behavior. ESCs deficient in Dot1L tolerate a nearly complete loss of H3K79 methylation without a substantial impact on …
19585654	Identification of microRNA-181 by genome-wide screening as a critical player in EpCAM-positive hepatic cancer stem cells.	Hepatology	2009 Aug;50(2):472-80	Daley GQ, Golub TR, Lu CW, Lu J, Mermel CH, Viswanathan SR, Daley GQ	Human embryonic stem (ES) cells exhibit a shorter G(1) cell cycle phase than most somatic cells. Here, we examine the role of an abundant, human ES cell-enriched microRNA, miR-92b, in cell cycle distribution. Inhibition of miR-92b in human ES cells results in a greater number of cells in the G(1) phase and a lower number in the S phase. Conversely, overexpression of miR-92b in differentiated cell…
19618472	Analysis of Rex1 (zfp42) function in embryonic stem cell differentiation.	Dev Dyn	2009 Aug;238(8):1863-77	Wang XW, Croce CM, Tang ZY, Wang HY, Yang W, Qin LX, Ye QH, Reid LM, Wauthier E, Deng C, Li C, Jia HL, Forgues M, Budhu A, Yamashita T, Ji J, Wang XW	Numerous studies have recently focused on the identification of specific glycan biomarkers, given the important roles that protein linked glycans play, for example, during development and disease progression. The identification of protein glycobiomarkers, which are part of a very complex proteome, has involved the use of fractionation techniques such as lectin affinity chromatography. In this stu…
19650036	Identification of human embryonic stem cell surface markers by combined membrane-polysome translation state array analysis and immunotranscriptional profiling.	Stem Cells	2009 Oct;27(10):2446-56	Gudas LJ, Sylvester R, Chen S, Scotland KB, Gudas LJ	Neuroectoderm development is a milestone of vertebrate neurogenesis. However, the molecular mechanism underlying the differentiation of neuroectoderm is still unclear, especially in mammals. ES cells co-cultured with PA6 cells can differentiate to neuroectoderm by the stromal cell-derived inducing activity method (SDIA method), but contamination of PA6 cells is an obstacle to the analysis of mole…
19658189	Global expression profile of highly enriched cardiomyocytes derived from human embryonic stem cells.	Stem Cells	2009 Sep;27(9):2163-74	Grimmond SM, Laslett AL, Bertoncello I, Cloonan N, Krishnan K, Chy HS, Zhou Q, Ho M, Kolle G, Grimmond SM	Induced pluripotent stem cells (iPSCs) outwardly appear to be indistinguishable from embryonic stem cells (ESCs). A study of gene expression profiles of mouse and human ESCs and iPSCs suggests that, while iPSCs are quite similar to their embryonic counterparts, a recurrent gene expression signature appears in iPSCs regardless of their origin or the method by which they were generated. Upon extend…
19660235	Bioinformatics and microarray analysis of microRNA expression profiles of murine embryonic stem cells, neural stem cells induced from ESCs and isolated from E8.5 mouse neural tube.	Neurol Res	2009 Aug 5;	Zweigerdt R, Sun W, Soo SY, Xu XQ, Zweigerdt R	BACKGROUND: Segregation of the trophectoderm from the inner cell mass of the embryo represents the first cell-fate decision of mammalian development. Transcription factors essential for specifying trophectoderm have been identified, but the role of microRNAs (miRNAs) in modulating this fate-choice has been largely unexplored. We have compared miRNA expression in embryonic stem cell (ESC)-derived …
19664994	Phosphoproteomic analysis of human embryonic stem cells.	Cell Stem Cell	2009 Aug 7;5(2):204-13	Zhang S, Huang X, Liu N, Chen H, Xing B, Tang ZP, Qian K, Chen H, Zhang S	MicroRNAs (miRNAs) are endogenous small noncoding RNAs that regulate gene expression with functional links to tumorigenesis. Hepatocellular carcinoma (HCC) is the most common type of liver cancer, and it is heterogeneous in clinical outcomes and biological activities. Recently, we have identified a subset of highly invasive epithelial cell adhesion molecule (EpCAM)(+) HCC cells from alpha-fetopro…
19664995	Phosphorylation dynamics during early differentiation of human embryonic stem cells.	Cell Stem Cell	2009 Aug 7;5(2):214-26	Ding S, Snyder EY, Terskikh A, Xu Y, Crain A, Ficarro SB, Lee KB, Xiong W, Brill LM, Ding S	Rex1 (zfp42) is a zinc finger protein expressed primarily in undifferentiated stem cells, both in the embryo and the adult. Upon all-trans retinoic acid induced differentiation of murine embryonic stem (ES) cells, Rex1 mRNA levels decrease several fold. To characterize the function(s) of Rex1 more extensively, we generated Rex1 double knockout ES cell lines. The disruption of the Rex1 gene enhanc…
19665978	Downregulation of miRNA-200c links breast cancer stem cells with normal stem cells.	Cell	2009 Aug 7;138(3):592-603	Krijgsveld J, Mummery CL, Heck AJ, Linding R, Pinkse MW, Braam SR, Muoz J, Van Hoof D, Krijgsveld J	Surface marker expression forms the basis for characterization and isolation of human embryonic stem cells (hESCs). Currently, there are few well-defined protein epitopes that definitively mark hESCs. Here we combine immunotranscriptional profiling of hESC lines with membrane-polysome translation state array analysis (TSAA) to determine the full set of genes encoding potential hESC surface marker…
19666532	Muscle stem cell behavior is modified by microRNA-27 regulation of Pax3 expression.	Proc Natl Acad Sci U S A	2009 Aug 11;106(32):13383-7	Clarke MF, Lao K, Pera RA, Somlo G, Dirbas FM, Chiao E, Panula SP, Liu H, Diehn M, Qian D, Dalerba P, Lobo N, Cho RW, Zabala M, Shimono Y, Clarke MF	Human embryonic stem cells (hESC), with their ability to differentiate into cardiomyocytes in culture, hold great potential for cell replacement therapies and provide an in vitro model of human heart development. A genomewide characterization of the molecular phenotype of hESC-derived cardiomyocytes is important for their envisioned applications. We have employed a lineage selection strategy to g…
19679099	Systematic gene regulation involving miRNAs during neuronal differentiation of mouse P19 embryonic carcinoma cell.	Biochem Biophys Res Commun	2009 Oct 30;388(4):648-53	Buckingham M, Conway SJ, Cumano A, Rocancourt D, Pallafacchina G, Montarras D, Crist CG, Buckingham M	To better understand whether microRNAs (miRNAs) are involved in the self-renewal of stem cells and fate determination of neural stem cells and to identify the miRNA expression patterns of different neural stem cells (NSC) in vitro and in vivo, we examined miRNA expression profiles of murine embryonic stem cells (ESC), NSC induced from ESC and isolated from E8.5 mouse neural tube (E8.5-NSC) using …
19710927	Genome-wide analysis of histone H3 lysine9 modifications in human mesenchymal stem cell osteogenic differentiation.	PLoS One	2009 Aug 27;4(8):e6792	Hohjoh H, Yoshida M, Tamura Y, Eda A, Hohjoh H	Protein phosphorylation, while critical to cellular behavior, has been undercharacterized in pluripotent cells. Therefore, we performed phosphoproteomic analyses of human embryonic stem cells (hESCs) and their differentiated derivatives. A total of 2546 phosphorylation sites were identified on 1602 phosphoproteins; 389 proteins contained more phosphorylation site identifications in undifferentiat…
19714213	Highly dynamic and sex-specific expression of microRNAs during early ES cell differentiation.	PLoS Genet	2009 Aug;5(8):e1000620	Huang B, Guo J, Gao L, Li L, Kong C, Dong Z, Huang W, Lu J, Tan J, Huang B	Pluripotent stem cells self-renew indefinitely and possess characteristic protein-protein networks that remodel during differentiation. How this occurs is poorly understood. Using quantitative mass spectrometry, we analyzed the (phospho)proteome of human embryonic stem cells (hESCs) during differentiation induced by bone morphogenetic protein (BMP) and removal of hESC growth factors. Of 5222 prot…
19745813	Myc-regulated microRNAs attenuate embryonic stem cell differentiation.	EMBO J	2009 Oct 21;28(20):3157-70	Voinnet O, Heard E, Barillot E, Colot V, Viville S, Kieffer E, Sarazin A, Cognat V, Servant N, Ciaudo C, Voinnet O	Human breast tumors contain a breast cancer stem cell (BCSC) population with properties reminiscent of normal stem cells. We found 37 microRNAs that were differentially expressed between human BCSCs and nontumorigenic cancer cells. Three clusters, miR-200c-141, miR-200b-200a-429, and miR-183-96-182 were downregulated in human BCSCs, normal human and murine mammary stem/progenitor cells, and embry…
19752395	Undifferentiated hematopoietic cells are characterized by a genome-wide undermethylation dip around the transcription start site and a hierarchical epigenetic plasticity.	Blood	2009 Dec 3;114(24):4968-78	Eisenman RN, Linsley PS, Guo J, Jackson AL, Lin CH, Eisenman RN	Skeletal muscle stem cells are regulated by Pax3/7. During development, Pax3 is required for the maintenance of these cells in the somite and their migration to sites of myogenesis; high levels of Pax3 interfere with muscle cell differentiation, both in the embryo and in the adult. Quantitative fine-tuning of Pax3 is critical, and microRNAs provide a potential mechanism. We identify microRNA-27b …
19763270	Transcriptional signature and memory retention of human-induced pluripotent stem cells.	PLoS One	2009 Sep 18;4(9):e7076	Oh IH, Lee S, Park JH, An S, Kwon KR, Hong SH, Kim TM, Kim HJ, Chung YS, Oh IH	MicroRNAs (miRNAs) are small noncoding RNA and play an essential role in gene regulation. In this study, we investigated regulation of gene expression during neuronal differentiation of mouse P19 embryonic carcinoma cells and described a systematic pathway of gene regulation involving miRNAs. In the pathway, downregulation of Lin28 involved in blocking the let-7 maturation and upregulation of let…
19795981	MicroRNA hsa-miR-135b regulates mineralization in osteogenic differentiation of human Unrestricted Somatic Stem Cells (USSCs).	Stem Cells Dev	2009 Oct 1;	Muotri AR, Gage FH, Marsala M, Kainohana O, Yeo GW, Marchetto MC, Muotri AR	Mesenchymal stem cells (MSCs) possess self-renewal and multi-lineage differentiation potentials. It has been established that epigenetic mechanisms such as histone modifications could be critical for determining the fate of stem cells. In this study, full human genome promoter microarrays and expression microarrays were used to explore the roles of histone modifications (H3K9Ac and H3K9Me2) upon …
19800867	microRNA miR-27b impairs human adipocyte differentiation and targets PPARgamma.	Biochem Biophys Res Commun	2009 Dec 11;390(2):247-51	Jansen J, van der Reijden BA, Agami R, le Sage C, Kgler G, Adema GJ, Jansen BJ, Gilissen C, Bergevoet SM, Raymakers RA, Schaap-Oziemlak A, Jansen J	Embryonic stem (ES) cells are pluripotent cells derived from the inner cell mass of the mammalian blastocyst. Cellular differentiation entails loss of pluripotency and gain of lineage-specific characteristics. However, the molecular controls that govern the differentiation process remain poorly understood. We have characterized small RNA expression profiles in differentiating ES cells as a model …
19810753	Multipotent adult germline stem cells and embryonic stem cells: comparative proteomic approach.	J Proteome Res	2009 Dec;8(12):5497-510	Scheideler M, Amri EZ, Dani C, Ailhaud G, Papak C, Opriessnig P, Nowitsch S, Fischer C, Karbiener M, Scheideler M	Myc proteins are known to have an important function in stem cell maintenance. As Myc has been shown earlier to regulate microRNAs (miRNAs) involved in proliferation, we sought to determine whether c-Myc also affects embryonic stem (ES) cell maintenance and differentiation through miRNAs. Using a quantitative primer-extension PCR assay we identified miRNAs, including, miR-141, miR-200, and miR-42…
19816956	MiR-21 regulates adipogenic differentiation through the modulation of TGF-beta signaling in mesenchymal stem cells derived from human adipose tissue.	Stem Cells	2009 Dec;27(12):3093-102	Engel W, Mller GA, Jahn O, Meyer S, Nolte J, Dihazi GH, Dihazi H, Engel W	Evidence for the epigenetic regulation of hematopoietic stem cells (HSCs) is growing, but the genome-wide epigenetic signature of HSCs and its functional significance remain unclear. In this study, from a genome-wide comparison of CpG methylation in human CD34(+) and CD34(-) cells, we identified a characteristic undermethylation dip around the transcription start site of promoters and an overmeth…
19818710	Mir-214-dependent regulation of the polycomb protein Ezh2 in skeletal muscle and embryonic stem cells.	Mol Cell	2009 Oct 9;36(1):61-74	Jung JS, Bae YC, Hwang SJ, Kim YJ, Jung JS	Genetic reprogramming of somatic cells to a pluripotent state (induced pluripotent stem cells or iPSCs) by over-expression of specific genes has been accomplished using mouse and human cells. However, it is still unclear how similar human iPSCs are to human Embryonic Stem Cells (hESCs). Here, we describe the transcriptional profile of human iPSCs generated without viral vectors or genomic inserti…
19823043	microRNAs regulate human embryonic stem cell division.	Cell Cycle	2009 Nov 15;8(22):3729-41	Sartorelli V, Young RA, Marx JG, Kumar RM, Juan AH, Sartorelli V	Unrestricted somatic stem cells (USSCs) have been recently identified in human umbilical cord blood and have been shown to differentiate into lineages representing all 3 germ layers. To characterize microRNAs that may regulate osteogenic differentiation of USSCs, we carried out expression analysis for 157 microRNAs using quantitative RT-PCR before and after osteogenic induction (t = 0.5, 24, 72, …
19842915	Fibroblast growth factor-2 enhances proliferation and delays loss of chondrogenic potential in human adult bone-marrow-derived mesenchymal stem cells.	Tissue Eng Part A	2010 Mar;16(3):1009-19	Ruohola-Baker H, Cleary MA, Ball A, Diaz R, Ivanovska I, Magnus J, Lim LP, Raymond C, Ware C, Nelson A, Wang L, Bourgin D, Stadler BM, Zhou W, Seal S, Wang AJ, Mathieu J, Shcherbata HR, Yu JY, Qi J, Ruohola-Baker H	Obesity has emerged as a global health problem with more than 1.1 billion adults to be classified as overweight or obese, and is associated with type 2 diabetes, cardiovascular disease, and several cancers. Since obesity is characterized by an increased size and/or number of adipocytes, elucidating the molecular events governing adipogenesis is of utmost importance. Recent findings indicate that …
19862760	Comparative proteome and transcriptome analyses of embryonic stem cells during embryoid body-based differentiation.	Proteomics	2009 Nov;9(21):4859-70	Welter JF, Caplan AI, Goldberg VM, Penick K, Solchaga LA, Welter JF	Spermatogonial stem cells isolated from the adult mouse testis acquire under certain culture conditions pluripotency and become so-called multipotent adult germline stem cells (maGSCs). They can be differentiated into somatic cells of the three germ layers. We investigated a subset of the maGSCs and ESCs proteomes using cell lines derived from two different mouse strains, narrow range immobilized…
19881528	Differential methylation of tissue- and cancer-specific CpG island shores distinguishes human induced pluripotent stem cells, embryonic stem cells and fibroblasts.	Nat Genet	2009 Dec;41(12):1350-3	Salekdeh GH, Baharvand H, Adjaye J, Gourabi H, Sharif Tabe Bordbar M, Ruiz G, Pirhaji L, Brink TC, Taei A, Pakzad M, Fathi A, Salekdeh GH	A better understanding of the molecular mechanisms that govern human adipose tissue-derived mesenchymal stem cells (hASCs) differentiation could improve hASCs-based cell therapy and provide new insights into a number of diseases, including obesity. In this study, we examined the roles of microRNA-21 (miR-21) in adipogenic differentiation of hASCs. We found that miR-21 expression was transiently i…
19884255	SetDB1 contributes to repression of genes encoding developmental regulators and maintenance of ES cell state	Genes Dev.	2009 Nov 1;23(21):2484-9.	Feinberg AP, Daley GQ, Schlaeger T, Miller J, Loewer S, Rho J, Ladd-Acosta C, Herb B, Irizarry R, Aryee MJ, Murakami P, Wen B, Park IH, Doi A, Feinberg AP	Polycomb group (PcG) proteins exert essential functions in the most disparate biological processes. The contribution of PcG proteins to cell commitment and differentiation relates to their ability to repress transcription of developmental regulators in embryonic stem (ES) cells and in committed cell lineages, including skeletal muscle cells (SMC). PcG proteins are preferentially removed from tran…
19884257	Eset partners with Oct4 to restrict extraembryonic trophoblast lineage potential in embryonic stem cells	Genes Dev	2009 Nov 1;23(21):2507-20.	Bilodeau S, Kagey MH, Frampton GM, Rahl PB, Young RA.	microRNAs (miRNAs) regulate numerous physiological processes such as cell division and differentiation in many tissue types including stem cells. To probe the role that miRNAs play in regulating processes relevant to embryonic stem cell biology, we used RNA interference to silence DICER and DROSHA, the two main miRNA processing enzymes. Consistent with a role for miRNAs in maintaining normal stem…
19884340	Cell-Specific Interaction of Retinoic Acid Receptors with Target Genes in Mouse Embryonic Fibroblasts and Embryonic Stem Cells	MCB	2010 Jan;30(1):231-44.	Yuan P, Han J, Guo G, Orlov YL, Huss M, Loh YH, Yaw LP, Robson P, Lim B, Ng HH.	We compared human mesenchymal stem cells (hMSCs), expanded long term with and without fibroblast growth factor (FGF) supplementation, with respect to proliferation, and the ability to undergo chondrogenesis in vitro. hMSCs expanded in FGF-supplemented medium proliferated more rapidly than the control cells. Aggregates of FGF-treated cells exhibited chondrogenic differentiation at all passages tes…
19899800	Improved membrane proteomics coverage of human embryonic stem cells by peptide IPG-IEF.	J Proteome Res	2009 Dec;8(12):5642-9	Delacroix L, Moutier E, Altobelli G, Legras S, Poch O, Choukrallah MA, Bertin I, Jost B, Davidson I.	Gene expression analyses of embryonic stem cells (ESCs) will help to uncover or further define signaling pathways and molecular mechanisms involved in the maintenance of self-renewal and pluripotency. We employed a 2-DE-based proteomics approach to analyze human ESC line, Royan H5, in undifferentiated cells and different stages of spontaneous differentiation (days 3, 6, 12, and 20) by embryoid bo…
19899826	Quantitative phosphoproteomic analysis of the STAT3/IL-6/HIF1alpha signaling network: an initial study in GSC11 glioblastoma stem cells.	J Proteome Res	2010 Jan;9(1):430-43	Baker MS, Stojanov T, Pascovici D, Schmidt U, McQuade LR, Baker MS	Induced pluripotent stem (iPS) cells are derived by epigenetic reprogramming, but their DNA methylation patterns have not yet been analyzed on a genome-wide scale. Here, we find substantial hypermethylation and hypomethylation of cytosine-phosphate-guanine (CpG) island shores in nine human iPS cell lines as compared to their parental fibroblasts. The differentially methylated regions (DMRs) in th…
19915669	Epigenetic signatures associated with different levels of differentiation potential in human stem cells.	PLoS One	2009 Nov 13;4(11):e7809	Conrad CA, Colman H, Lang FF, Priebe W, Ji Y, Lopez M, Prakash A, Rezai T, Sarracino D, Kaboord BJ, Major M, Kilmer G, Rosenblatt M, Krastins B, Rogers JC, Greig M, Shi SD, Devakumar A, Dillon R, Nilsson CL, Conrad CA	Transcription factors that play key roles in regulating embryonic stem (ES) cell state have been identified, but the chromatin regulators that help maintain ES cells are less well understood. A high-throughput shRNA screen was used to identify novel chromatin regulators that influence ES cell state. Loss of histone H3 Lys 9 (H3K9) methyltransferases, particularly SetDB1, had the most profound eff…
19924215	Systems-level dynamic analyses of fate change in murine embryonic stem cells.	Nature	2009 Nov 19;462(7271):358-62	Prosper F, Esteller M, Siebert R, Cigudosa JC, Martn-Subero JI, Prieto I, Romn-Gmez J, Andreu EJ, Ballestar E, Agirre X, Aranda P, Prosper F	The histone H3 Lys 9 (H3K9) methyltransferase Eset is an epigenetic regulator critical for the development of the inner cell mass (ICM). Although ICM-derived embryonic stem (ES) cells are normally unable to contribute to the trophectoderm (TE) in blastocysts, we find that depletion of Eset by shRNAs leads to differentiation with the formation of trophoblast-like cells and induction of trophoblast…
19944068	Chromatin states of core pluripotency-associated genes in pluripotent, multipotent and differentiated cells.	Biochem Biophys Res Commun	2010 Jan 1;391(1):762-7	Lemischka IR, Whetton AD, Troyanskaya OG, Boyer LA, Ma'ayan A, Rozov R, Lachmann A, MacArthur BD, Airoldi EM, Leek JT, Unwin RD, Markowetz F, Lu R, Lemischka IR	All-trans retinoic acid (RA) induces transforming growth factor beta (TGF-beta)-dependent autocrine growth of mouse embryonic fibroblasts (MEFs). We have used chromatin immunoprecipitation to map 354 RA receptor (RAR) binding loci in MEFs, most of which were similarly occupied by the RAR alpha and RAR gamma receptors. Only a subset of the genes associated with these loci are regulated by RA, amon…
20018659	A genomewide study identifies the Wnt signaling pathway as a major target of p53 in murine embryonic stem cells.	Proc Natl Acad Sci U S A	2010 Jan 5;107(1):69-74	Collas P, Barrand S, Collas P	Protein biomarkers are fundamental tools for the characterization of stem cells and for tracking their differentiation and maturation down developmental lineages. Technology development allowing increased coverage of difficult cellular proteomes should allow for the discovery of new and novel membrane protein biomarkers for use by the stem cell research community. The amphipathic and highly hydro…
20039258	MicroRNA-204 regulates Runx2 protein expression and mesenchymal progenitor cell differentiation.	Stem Cells	2010 Feb;28(2):357-64	Huang J, Wu X, Xu Y, Chen L, Liao H, Zhang X, Michalowski AM, Li M, Lee KH, Huang J	Initiation and maintenance of several cancers including glioblastoma (GBM) may be driven by a small subset of cells called cancer stem cells (CSCs). CSCs may provide a repository of cells in tumor cell populations that are refractory to chemotherapeutic agents developed for the treatment of tumors. STAT3 is a key transcription factor associated with regulation of multiple stem cell types. Recentl…
20091144	Nuclear proteome analysis of monkey embryonic stem cells during differentiation.	Stem Cell Rev	2010 Mar;6(1):50-61	Chen D, Xing L, Zhao L, Huang J, Chen D	BACKGROUND: The therapeutic use of multipotent stem cells depends on their differentiation potential, which has been shown to be variable for different populations. These differences are likely to be the result of key changes in their epigenetic profiles. METHODOLOGY/PRINCIPAL FINDINGS: to address this issue, we have investigated the levels of epigenetic regulation in well characterized populatio…
20096661	The nuclear receptor Nr5a2 can replace Oct4 in the reprogramming of murine somatic cells to pluripotent cells	Cell Stem Cell	2010 Feb 5;6(2):167-74	Salekdeh GH, Baharvand H, Dizaj AV, Gourabi H, Fathi A, Larijani MR, Nasrabadi D, Salekdeh GH	Molecular regulation of embryonic stem cell (ESC) fate involves a coordinated interaction between epigenetic, transcriptional and translational mechanisms. It is unclear how these different molecular regulatory mechanisms interact to regulate changes in stem cell fate. Here we present a dynamic systems-level study of cell fate change in murine ESCs following a well-defined perturbation. Global ch…
20118242	miR-10a contributes to retinoid acid-induced smooth muscle cell differentiation.	J Biol Chem	2010 Mar 26;285(13):9383-9	Heng JC, Feng B, Han J, Jiang J, Kraus P, Ng JH, Orlov YL, Huss M, Yang L, Lufkin T, Lim B, Ng HH.	Oct4, Nanog and Sox2 constitute a core of transcription factors controlling pluripotency. Differentiation and reprogramming studies have unraveled a few epigenetic modifications associated in relation to the expression state of OCT4, NANOG and SOX2. There is, however, no comprehensive map of chromatin states on these genes in human primary cells at different stages of differentiation. We report h…
20128659	Characterization of microRNAs Involved in Embryonic Stem Cell States.	Stem Cells Dev	2010 Feb 3;	Chen YE, Zhang J, Ritchie RP, Sun X, Xie C, Huang H, Chen YE	Both p53 and the Wnt signaling pathway play important roles in regulating the differentiation of mouse embryonic stem cells (mESCs). However, it is not known whether they directly and/or functionally crosstalk in mESCs. Here we report a surprising antidifferentiation function of p53 in mESCs through directly regulating the Wnt signaling pathway. A chromatin-immunoprecipitation-based microarray (C…
20133333	Dynamic changes in the human methylome during differentiation.	Genome Res	2010 Mar;20(3):320-31	Ruohola-Baker H, Cleary M, Shen L, Miller DG, Peters G, Ware C, Blau CA, Darby GC, Mathieu J, Tan Y, Nelson A, Song S, Mehta K, Ivanovska I, Stadler BM, Ruohola-Baker H	Differentiation of mesenchymal stem cells into a particular lineage is tightly regulated, and malfunction of this regulation could lead to pathological consequences. Patients with osteoporosis have increased adipocyte accumulation, but the mechanisms involved remain to be defined. In this study, we aimed to investigate if microRNAs regulate mesenchymal progenitor cells and bone marrow stromal cel…
20176728	Examination of transcriptional networks reveals an important role for TCFAP2C, SMARCA4, and EOMES in trophoblast stem cell maintenance.	Genome Res	2010 Feb 22;20:458-72	Wei CL, Loring J, Rigoutsos I, Kin Sung KW, Low HM, Ong CT, Tsirigos A, Huynh T, Li G, Wong E, Laurent L, Wei CL	The nuclear proteome enables, manages, and regulates the genome by the collective actions and interactions of proteins found in the nucleus. We applied a proteomic approach to analyze a nuclear proteome during embryonic stem cell (ESC) proliferation, and 3 and 9 days after initiation of differentiation. The nuclei were isolated from cells and their proteins were separated using 2-DE. Out of about…
20194744	Dynamic transcriptomes during neural differentiation of human embryonic stem cells revealed by short, long, and paired-end sequencing	PNAS	2010 Mar 16;107(11):5254-9	Kidder BL, Palmer S	Somatic cells can be reprogrammed to induced pluripotent stem cells (iPSCs) with the introduction of Oct4, Sox2, Klf4, and c-Myc. Among these four factors, Oct4 is critical in inducing pluripotency because no transcription factor can substitute for Oct4, whereas Sox2, Klf4, and c-Myc can be replaced by other factors. Here we show that the orphan nuclear receptor Nr5a2 (also known as Lrh-1) can re…
20194780	Geometric cues for directing the differentiation of mesenchymal stem cells.	Proc Natl Acad Sci U S A	2010 Mar 16;107(11):4872-7	Wu JQ, Habegger L, Noisa P, Szekely A, Qiu C, Hutchison S, Raha D, Egholm M, Lin H,Weissman S, Cui W, Gerstein M, Snyder M.	MicroRNAs (miRs) have been reported to play a critical role in muscle differentiation and function. The purpose of this study is to determine the role of miRs during smooth muscle cell (SMC) differentiation from embryonic stem cells (ESCs). MicroRNA profiling showed that miR-10a expression is steadily increased during in vitro differentiation of mouse ESCs into SMCs. Loss-of-function approaches u…
20199872	Quantitative top-down proteomics of SILAC labeled human embryonic stem cells.	J Am Soc Mass Spectrom	2010 Jun;21(6):879-89	Mrksich M, Lahn BT, Bugarija B, Kilian KA, Mrksich M	Studies of embryonic stem cells (ESCs) reveal that these cell lines can be derived from differing stages of embryonic development. We analyzed common changes in the expression of microRNAs (miRNAs) and mRNAs in nine different human embryonic stem cell (hESC) lines during early commitment and further examined the expression of key ESC-enriched miRNAs in earlier developmental states in several spec…
20367282	Proliferation and pluripotency of human embryonic stem cells maintained on type I collagen.	Stem Cells Dev	2010 Apr 1;	Muddiman DC, Rao B, Sarkar P, Collier TS, Muddiman DC	DNA methylation is a critical epigenetic regulator in mammalian development. Here, we present a whole-genome comparative view of DNA methylation using bisulfite sequencing of three cultured cell types representing progressive stages of differentiation: human embryonic stem cells (hESCs), a fibroblastic differentiated derivative of the hESCs, and neonatal fibroblasts. As a reference, we compared o…
20407807	Proteomic profiling of human bone marrow mesenchymal stem cells under shear stress.	Mol Cell Biochem	2010 Apr 21;	Shamblott MJ, Rubin JS, Baljinnyam B, Shiloach J, Betenbaugh MJ, Pendleton JC, Chu CH, Jones MB, Shamblott MJ	Trophoblast stem cells (TS cells), derived from the trophectoderm (TE) of blastocysts, require transcription factors (TFs) and external signals (FGF4, INHBA/NODAL/TGFB1) for self-renewal. While many reports have focused on TF networks that regulate embryonic stem cell (ES cell) self-renewal and pluripotency, little is know about TF networks that regulate self-renewal in TS cells. To further under…
20410135	Promoter DNA Methylation Patterns of Differentiated Cells Are Largely Programmed at the Progenitor Stage.	Mol Biol Cell	2010 Apr 21;	Dou K, Guo S, Kang X, Dong X, Gu C, Wei X, Sun Y, Yi W, Dou K	To examine the fundamental mechanisms governing neural differentiation, we analyzed the transcriptome changes that occur during the differentiation of hESCs into the neural lineage. Undifferentiated hESCs as well as cells at three stages of early neural differentiation-N1 (early initiation), N2 (neural progenitor), and N3 (early glial-like)-were analyzed using a combination of single read, paired…
20439489	miRNA 34a, 100, and 137 modulate differentiation of mouse embryonic stem cells.	FASEB J	2010 May 3;	Collas P, Andersen IS, Reiner AH, Jacobsen BM, Srensen AL, Collas P	Significant efforts have been directed to understanding the factors that influence the lineage commitment of stem cells. This paper demonstrates that cell shape, independent of soluble factors, has a strong influence on the differentiation of human mesenchymal stem cells (MSCs) from bone marrow. When exposed to competing soluble differentiation signals, cells cultured in rectangles with increasin…
20450967	Comparative profiling of microRNA expression between neural stem cells and motor neurons in embryonic spinal cord in rat.	Int J Dev Neurosci	2010 May 5;	Russo T, Parisi S, Pastore L, Minopoli G, Cozzuto L, Paolella G, Tarantino C, Russo T	Human embryonic stem cells (hESCs) are self-renewing pluripotent cells with relevance to treatment of numerous medical conditions. However, a global understanding of the role of the hESC proteome in maintaining pluripotency or triggering differentiation is still largely lacking. The emergence of top-down proteomics has facilitated the identification and characterization of intact protein forms th…
20452318	Epigenetic regulation of miR-184 by MBD1 governs neural stem cell proliferation and differentiation.	Cell Stem Cell	2010 May 7;6(5):433-44	Zhang Z, Wang F, Li P, Zhang C, Wang C, Wei H, Zhang Z	Human embryonic stem cells (hESC) require a balance of growth factors and signaling molecules to proliferate and retain pluripotency. Conditioned medium (CM) from a human embryonic germ cell-derived cell culture, SDEC, was observed to support the growth of hESC on type I collagen (COL I) and on Matrigel (MAT) biomatricies. After one month, the population doubling of hESC grown in SDEC CM on COL I…
20452321	Tracing the Derivation of Embryonic Stem Cells from the Inner Cell Mass by Single-Cell RNA-Seq Analysis	Cell Stem Cell	2010 May 7;6(5):468-78	Zhao X, Jin P, Guo W, Szulwach KE, Santistevan NJ, Teng ZQ, Liu C, Zhao X	Mesenchymal stem cells (MSCs) are promising seed cells for tissue engineering of blood vessels. As seed cells, MSCs must endure blood fluid shear stress after transplantation. It has been shown that fluid shear stress can regulate the proliferation and differentiation of MSCs. However, the effects of fluid shear stress on MSCs including the types of proteins modulated are still not well understoo…
20452322	Distinct epigenomic landscapes of pluripotent and lineage-committed human cells.	Cell Stem Cell	2010 May 7;6(5):479-91	Tang F, Barbacioru C, Bao S, Lee C, Nordman E, Wang X, Lao K, Surani MA.	Monitoring Editor: Carl-Henrik Heldin Mesenchymal stem cells (MSCs) isolated from various tissues share common phenotypic and functional properties. However, intrinsic molecular evidence supporting these observations has been lacking. We unravel here overlapping genome-wide promoter DNA methylation patterns between MSCs from adipose tissue, bone marrow and skeletal muscle, while hematopoietic pro…
20459141	Nuclear proteome dynamics in differentiating embryonic carcinoma (NTERA-2) cells.	J Proteome Res	2010 May 11;	Ren B, Ecker JR, Thomson JA, Stewart R, Wang W, Ruotti V, Shen L, Agarwahl S, Espinoza C, Ye Z, Antosiewicz-Bourget J, Klugman S, Luu Y, Kuan S, Edsall LE, Pelizzola M, Lister R, Ngo Q, Lee LK, Hon GC, Hawkins RD, Ren B	MicroRNAs (miRNAs) play an important role in proper function and differentiation of mouse embryonic stem cells (ESCs). We performed a systematic comparison of miRNA expression in undifferentiated vs. differentiating ESCs. We report that 138 miRNAs are increased on the induction of differentiation. We compared the entire list of candidate mRNA targets of up-regulated miRNAs with that of mRNA down-…
20479220	Distinct histone modications in stem cell lines and tissue lineages from the early mouse embryo	Proc Natl Acad Sci U S A.	2010 Jun 15;107(24):10783-90.	Fazeli A, Andrews P, Wright PC, Georgiou AS, Ow SY, Evans C, Tonge P, Bruce C, Pewsey E, Fazeli A	Neural stem cells' transplantation has been proposed as a future therapy for spinal cord injury. The challenge is how to make proportionally more neural stem cells differentiate into spinal motor neurons. Recent reports reveal that microRNAs play an important role in regulating stem cell self-renewal and differentiation. The aim of this study was to compare the profiling of microRNA expression be…
20622861	Genome-wide chromatin maps derived from limited numbers of hematopoietic progenitors	Nat Methods	2010 Aug;7(8):615-8. Epub 2010 Jul 11.	Rugg-Gunn PJ, Cox BJ, Ralston A, Rossant J.	Methyl-CpG binding protein 1 (MBD1) regulates gene expression via a DNA methylation-mediated epigenetic mechanism. We have previously demonstrated that MBD1 deficiency impairs adult neural stem/progenitor cell (aNSC) differentiation and neurogenesis, but the underlying mechanism was unclear. Here, we show that MBD1 regulates the expression of several microRNAs in aNSCs and, specifically, that miR…
20639862	Role of Tet proteins in 5mC to 5hmC conversion, ES-cell self-renewal and inner cell mass specification	Nature	2010 Aug 26;466(7310)	Adli M, Zhu J, Bernstein BE.	During the transition from the inner cell mass (ICM) cells of blastocysts to pluripotent embryonic stem cells (ESCs) in vitro, a normal developmental program is replaced in cells that acquire a capacity for infinite self-renewal and pluripotency. We explored the underlying mechanism of this switch by using RNA-Seq transcriptome analysis at the resolution of single cells. We detected significant m…
20644535	Epigenetic memory in induced pluripotent stem cells.	Nature	2010 Sep 16;467(7313):285-90	Ito S, D'Alessio AC, Taranova OV, Hong K, Sowers LC, Zhang Y.	Human embryonic stem cells (hESCs) share an identical genome with lineage-committed cells, yet possess the remarkable properties of self-renewal and pluripotency. The diverse cellular properties in different cells have been attributed to their distinct epigenomes, but how much epigenomes differ remains unclear. Here, we report that epigenomic landscapes in hESCs and lineage-committed cells are dr…
20644536	Cell type of origin influences the molecular and functional properties of mouse induced pluripotent stem cells	Nat Biotechnol	2010 Aug;28(8):848-55	Kim K, Doi A, Wen B, Ng K, Zhao R, Cahan P, Kim J, Aryee MJ, Ji H, Ehrlich LI, Yabuuchi A, Takeuchi A, Cunniff KC, Hongguang H, McKinney-Freeman S, Naveiras O, Yoon TJ, Irizarry RA, Jung N, Seita J, Hanna J, Murakami P, Jaenisch R, Weissleder R, Orkin SH, Weissman IL, Feinberg AP, Daley GQ.	The use of stem cells for generating cell types suitable for therapy is dependent on understanding the mechanisms, and identifying biomarkers, that control cell fate into different lineages. In this study, we aimed to characterise the nuclear protein dynamics of NTERA-2 cells undergoing retinoic acid-induced differentiation. We focussed specifically on the first six days of differentiation, in or…
20682450	Chromatin structure and gene expression programs of human embryonic and induced pluripotent stem cells.	Cell Stem Cell	2010 Aug 6;7(2):249-57	Polo JM, Liu S, Figueroa ME, Kulalert W, Eminli S, Tan KY, Apostolou E, Stadtfeld M, Li Y, Shioda T, Natesan S, Wagers AJ, Melnick A, Evans T, Hochedlinger K	A unique property of the mammalian embryo is that stem cells can be derived from its early tissue lineages. These lineages will give rise to the fetus as well as essential extraembryonic tissues. Understanding how chromatin regulation participates in establishment of these lineages in the embryo and their derived stem cells provides insight that will critically inform our understanding of embryog…
20720539	Mediator and cohesin connect gene expression and chromatin architecture.	Nature	2010 Sep 23;467(7314)	2010 Aug 6;7(2):249-57	Current methods for whole-genome mapping of protein-DNA interactions, performed by coupling chromatin immunoprecipitation with high-throughput sequencing (ChIP-seq), require large amounts of starting materials, which precludes their application to rare cell types. Here we combine a high-sensitivity ChIP assay with a new library preparation procedure to map histone modifications in as few as 10,00…
20837710	Differential roles of Sall4 isoforms in embryonic stem cell pluripotency.	Mol Cell Biol	2010 Nov;30(22):5364-80	Kagey MH, Newman JJ, Bilodeau S, Zhan Y, Orlando DA, van Berkum NL, Ebmeier CC, Goossens J, Rahl PB, Levine SS, Taatjes DJ, Dekker J, Young RA	DNA methylation is one of the best-characterized epigenetic modifications. Although the enzymes that catalyse DNA methylation have been characterized, enzymes responsible for demethylation have been elusive. A recent study indicates that the human TET1 protein could catalyse the conversion of 5-methylcytosine (5mC) of DNA to 5-hydroxymethylcytosine (5hmC), raising the possibility that DNA demethy…
20841480	Cancer-related epigenome changes associated with reprogramming to induced pluripotent stem cells.	Cancer Res	2010 Oct 1;70(19):7662-73	Rao S, Zhen S, Roumiantsev S, McDonald LT, Yuan GC, Orkin SH	Somatic cell nuclear transfer and transcription-factor-based reprogramming revert adult cells to an embryonic state, and yield pluripotent stem cells that can generate all tissues. Through different mechanisms and kinetics, these two reprogramming methods reset genomic methylation, an epigenetic modification of DNA that influences gene expression, leading us to hypothesize that the resulting plur…
20872845	The pluripotency regulator Zic3 is a direct activator of the Nanog promoter in ESCs.	Stem Cells	2010 Nov;28(11):1961-9	Ohm JE, Mali P, Van Neste L, Berman DM, Liang L, Pandiyan K, Briggs KJ, Zhang W, Argani P, Simons B, Yu W, Matsui W, Van Criekinge W, Rassool FV, Zambidis E, Schuebel KE, Cope L, Yen J, Mohammad HP, Cheng L, Baylin SB.	Induced pluripotent stem cells (iPSCs) have been derived from various somatic cell populations through ectopic expression of defined factors. It remains unclear whether iPSCs generated from different cell types are molecularly and functionally similar. Here we show that iPSCs obtained from mouse fibroblasts, hematopoietic and myogenic cells exhibit distinct transcriptional and epigenetic patterns…
20887958	Combinatorial Transcriptional Control In Blood Stem/Progenitor Cells: Genome-wide Analysis of Ten Major Transcriptional Regulators	CELL	2010 Oct 8;7(4):532-44.	Lim LS, Hong FH, Kunarso G, Stanton LW	Knowledge of both the global chromatin structure and the gene expression programs of human embryonic stem cells (ESCs) and induced pluripotent stem cells (iPSCs) should provide a robust means to assess whether the genomes of these cells have similar pluripotent states. Recent studies have suggested that ESCs and iPSCs represent different pluripotent states with substantially different gene expres…
21186366	Nuclear adaptor Ldb1 regulates a transcriptional program essential for the maintenance of hematopoietic stem cells	Nature	2011 Feb;12(2):129-36	Wilhelm BT, Briau M, Austin P, Faubert A, Boucher G, Chagnon P, Hope K, Girard S, Mayotte N, Landry JR, Hébert J, Sauvageau G.	Murine embryonic stem (ES) cells are defined by continuous self-renewal and pluripotency. A diverse repertoire of protein isoforms arising from alternative splicing is expressed in ES cells without defined biological roles. Sall4, a transcription factor essential for pluripotency, exists as two isoforms (Sall4a and Sall4b). Both isoforms can form homodimers and a heterodimer with each other, and …
21245162	Pluripotency factors regulate definitive endoderm specification	GENE DEV	2011 Feb 1;25(3):238-50.	Li L, Jothi R, Cui K, Lee JY, Cohen T, Gorivodsky M, Tzchori I, Zhao Y, Hayes SM, Bresnick EH, Zhao K, Westphal H, Love PE.	The ability to induce pluripotent stem cells from committed, somatic human cells provides tremendous potential for regenerative medicine. However, there is a defined neoplastic potential inherent to such reprogramming that must be understood and may provide a model for understanding key events in tumorigenesis. Using genome-wide assays, we identify cancer-related epigenetic abnormalities that ari…
21343615	Genome-wide analysis of target genes regulated by HoxB4 in hematopoietic stem and progenitor cells developing from embryonic stem cells	Blood	2011 Apr 14;117(15):e142-50	Teo AK, Arnold SJ, Trotter MW, Brown S, Ang LT, Chng Z, Robertson EJ, Dunn NR, Vallier L.	The transcription factor Zic3 is required for maintenance of ESC pluripotency. By genome-wide chromatin immunoprecipitation (ChIP-chip) in ESCs, we have identified 379 direct Zic3 targets, many of which are functionally associated with pluripotency, cell cycle, proliferation, oncogenesis, and early embryogenesis. Through a computational analysis of Zic3 target sequences, we have identified a nove…
21451524	Dual functions of Tet1 in transcriptional regulation in mouse embryonic stem cells .	Nature	2011 May 19;473(7347):389-93.	Oshima M, Endoh M, Endo TA, Toyoda T, Nakajima-Takagi Y, Sugiyama F, Koseki H, Kyba M, Iwama A, Osawa M.	Combinatorial transcription factor (TF) interactions control cellular phenotypes and, therefore, underpin stem cell formation, maintenance, and differentiation. Here, we report the genome-wide binding patterns and combinatorial interactions for ten key regulators of blood stem/progenitor cells (SCL/TAL1, LYL1, LMO2, GATA2, RUNX1, MEIS1, PU.1, ERG, FLI-1, and GFI1B), thus providing the most compre…
21460836	Dynamic regulation of 5-hydroxymethylcytosine in mouse ES cells and during differentiation.	Nature	2011 May 19;473(7347):398-402	Wu H, D'Alessio AC, Ito S, Xia K, Wang Z, Cui K, Zhao K, Sun YE, Zhang Y.	The molecular mechanisms regulating self-renewal of leukemia stem cells remain poorly understood. Here we report the generation of 2 closely related leukemias created through the retroviral overexpression of Meis1 and Hoxa9. Despite their apparent common origin, these clonal leukemias exhibit enormous differences in stem cell frequency (from 1 in 1.4, FLA2; to 1 in 347, FLB1), suggesting that one…
21552279	Genome-wide mapping of 5-hydroxymethylcytosine in embryonic stem cells.	Nature	2011 May 19;473(7347):394-7	Ficz G, Branco MR, Seisenberger S, Santos F, Krueger F, Hore TA, Marques CJ, Andrews S, Reik W.	The nuclear adaptor Ldb1 functions as a core component of multiprotein transcription complexes that regulate differentiation in diverse cell types. In the hematopoietic lineage, Ldb1 forms a complex with the non-DNA-binding adaptor Lmo2 and the transcription factors E2A, Scl and GATA-1 (or GATA-2). Here we demonstrate a critical and continuous requirement for Ldb1 in the maintenance of both fetal…
21637780	DNA Methylation Dynamics in Human Induced Pluripotent Stem Cells over Time	PLoS Genet	2011 May;7(5):e1002085	Pastor WA, Pape UJ, Huang Y, Henderson HR, Lister R, Ko M, McLoughlin EM, Brudno Y, Mahapatra S, Kapranov P, Tahiliani M, Daley GQ, Liu XS, Ecker JR, Milos PM, Agarwal S, Rao A.	Understanding the molecular mechanisms controlling early cell fate decisions in mammals is a major objective toward the development of robust methods for the differentiation of human pluripotent stem cells into clinically relevant cell types. Here, we used human embryonic stem cells and mouse epiblast stem cells to study specification of definitive endoderm in vitro. Using a combination of whole-…
21637838	Identification of Novel Targets of CSL-Dependent Notch Signaling in Hematopoiesis	PLOS ONE	2011;6(5):e20022	Nishino K, Toyoda M, Yamazaki-Inoue M, Fukawatase Y, Chikazawa E, Sakaguchi H, Akutsu H, Umezawa A.	Forced expression of the transcription factor HoxB4 has been shown to enhance the self-renewal capacity of mouse bone marrow hematopoietic stem cells (HSCs) and confer a long-term repopulating capacity to yolk sac and embryonic stem (ES) cell-derived hematopoietic precursors. The fact that ES cell-derived precursors do not repopulate bone marrow without HoxB4 underscores an important role for Hox…
21731508	Integrating 5-hydroxymethylcytosine into the epigenomic landscape of human embryonic stem cells	PLoS Genet	2011 Jun;7(6):e1002154	Hamidi H, Gustafason D, Pellegrini M, Gasson J.	Epigenetic modification of the mammalian genome by DNA methylation (5-methylcytosine) has a profound impact on chromatin structure, gene expression and maintenance of cellular identity. The recent demonstration that members of the Ten-eleven translocation (Tet) family of proteins can convert 5-methylcytosine to 5-hydroxymethylcytosine raised the possibility that Tet proteins are capable of establ…
