# Supplementary material for: SyStemCell: A Database Populated with Multiple Levels of Experimental Data from Stem Cell Differentiation Research
Source: PLoS One. 2012 Jul 13;7(7):e35230. doi: 10.1371/journal.pone.0035230 (PMC3396617; doi:10.1371/journal.pone.0035230)
Supplement: Table S2 — List of experimental information extracted from 285 peer-reviewed publications according to seven levels of regulation. It is organized in six sheets (“protein product” and “phosphoprotein” were combined together in one sheet). (XLS) [file pone.0035230.s004.xls]

## Sheet: Sheet1.DNA CpG Hydroxy|Methy
DataType	PubMed	Organism	Platform	GEO Accession
Methylation	19881528	Homo sapiens	CHARM microarray	GSE18111
Methylation	19752395	Homo sapiens	Agilent human CpG island (CGI) microarrays	GSE17833
Methylation	19221495	Homo sapiens	Bisulfite sequencing	Null
Methylation	18600261	Mus musculus	RRBS library	GSE11034
Methylation	18584034	Mus musculus	MeDIP Array	Null
Methylation	18371437	Mus musculus	MeDIP Array	GSE9172
Methylation	17548060	Homo sapiens	Bisulfite sequencing	Null
Methylation	16870691	Homo sapiens	Bisulfite sequencing	Null
Methylation	14761969	Mus musculus	Bisulfite sequencing	Null
Methylation	19944068	Homo sapiens	Bisulfite sequencing	Null
Methylation	19915669	Homo sapiens	GoldenGate Methylation Cancer Panel I (Illumina Inc.)	Null
Methylation	17352742	Mus musculus	Bisulfite sequencing	Null
Methylation	16950240	Mus musculus	Bisulfite sequencing	Null
Methylation	20133333	Homo sapiens	Bisulfite sequencing	GSE19418
Methylation	20410135	Homo sapiens	Bisulfite sequencing and MeDIP Array	GSE19795
Methylation	20452322	Homo sapiens	Null	Null
Methylation	20639862	Mus musculus	Bisulfite sequencing	Null
Methylation	20644535	Mus musculus	NimbleGen Mouse 2.1M array	GSE22851
Methylation	20841480	Homo sapiens	Illumina Golden Gate assay	Null
Methylation	21637780	Homo sapiens	Illumina Human Methylation 27 BeadChip	GSE24676
HydroxyMethy	21552279	Mus musculus	Illumina&Helicos	GSE28682
HydroxyMethy	21731508	Homo sapiens	Illumina	GSE30173

## Sheet: Sheet2.Histone Modification
PubMed ID	Organism	Platform
15216876	Mus musculus	ChIP
16630819	Mus musculus	ChIP
16950240	Mus musculus	ChIP
17352742	Mus musculus	ChIP
17603471	Mus musculus	ChIP-Seq
18371363	Homo sapiens	ChIP-PET
18371364	Homo sapiens	ChIP
18425849	Mus musculus	ChIP
18600261	Mus musculus	ChIP-Seq
18628393	Homo sapiens	ChIP-Seq
18692474	Mus musculus	ChIP-Seq
18937915	Homo sapiens	Chip-on-chip
19026780	Mus musculus	ChIP
19128795	Homo sapiens	ChIP-Seq
19202556	Homo sapiens	Chip-on-chip
19250903	Homo sapiens	Chip-on-chip
19489095	Homo sapiens	ChIP
19544450	Mus musculus	ChIP
19710927	Homo sapiens	Chip-on-chip
19884255	Mus musculus	ChIP-Seq
19884257	Mus musculus	ChIP-Seq
19924215	Mus musculus	ChIP-chip
19944068	Homo sapiens	ChIP-chip
20452322	Homo sapiens	ChIP-Seq
20479220	Mus musculus	ChIP-Seq
20622861	Mus musculus	ChIP-Seq
20644536	Mus musculus	ChIP
20682450	Homo sapiens	ChIP-Seq
20720539	Mus musculus	ChIP-Seq
21451524	Mus musculus	ChIP-Seq

## Sheet: Sheet3.Transcripts Products
PubMed ID	Organism	Platform	Analysis Software	GEO Accession	Gene Expression Filtering	Gene Differential Expression Filtering
10813842	Mus musculus	Atlas Mouse cDNA Expression Arrays	PhosphoImager	Null	Null	Hybridization signal intensity over 2.5-fold change across all four membrane lots
11781229	Homo sapiens	In house microarray slides	Custom array analysis software developed at the University of Washington	Null	Null	Hybridization signal intensity over 2-fold change
12228720	Mus musculus	Mouse Genome U74Av2 Array (Affymetrix)	Microarray Analysis Suites 4.0 (Affymetrix) software and dChip software	Null	Null	Hybridization signal intensity over 1.2-fold change or probes present/absent between two compared experiments
12228721	Mus musculus	Mouse Genome U74v2 Array (Affymetrix)	Microarray Analysis Suites 4.0 (Affymetrix) software	Null	Probe was called “Present”if P/A value >=1.0.	Null
12411319	Homo sapiens	Human Genome U95Av2 Array(Affymetrix)	Microarray Analysis Suites 4.0.6 and 5.0 (Affymetrix) and GeneSpring software version 4.0 (Silicon Genetics)	Null	Null	Gene of expression change over 5-fold and t-test P<0.05
12507390	Homo sapiens	cDNA microarray	Array Guage software and Sigma Plot software	Null	The signal-to-background ratio was above 3.0	Hybridization signal intensity over 2-fold change
12596042	Mus musculus	In house cDNA microarrays	Microarray Suite image analysis software (Version 2.0) of IPLab Spectrum Software (Scanalytics) and R((http://cran.R-project.org)	Null	Defined clones with intensities above the mean plus two standard deviations of the first mode as being expressed genes	Null
12631704	Homo sapiens	Human GeneFilters microarray no.GF211	PATHWAY 3.0 (Research Genetics)	Null	Null	Hybridization signal intensity over 2-fold change and t-test P<=0.05
12832699	Homo sapiens	In house oligonucleotides microarray	GeneSpring 3.0 (Silicon Genetics)	Null	Null	Cluster analysis to group genes that showed similar profiles of expression.
12935427	Homo sapiens	In house cDNA microarrays	AtlasImage analysis software Version 1.01a (Clontech)	Null	Null	Hybridization signal intensity change >=1.5 or <=0.5
12941627	Mus musculus	Mouse 9K Array (UCLA Microarray Core facility)	GeneSpring 3.1.1, (Silicon Genetics) or using nonlinear normalization which based on the nonparametric false discovery rate method	Null	Genes of signal intensities two fold greater than the local background	Hybridization signal intensity over 2-fold change and at least three out of four independent replicate experiments or Hybridization signal intensity over 2.4-fold change(false discovery rate < 0.05)
14595015	Homo sapiens	cDNA microarray representing about 30300 unique genes	Significance Analysis of Microarrays (SAM)	Null	Hybridization signal over background of at least 1.5-fold	Significance analysis of microarrays(SAM) to demonstrate the statistical significance of differences in expression.
14634063	Homo sapiens	Human Genome U95Av2 Array(Affymetrix)	Null	Null	Null	Hybridization signal intensity change over 2.0-fold
14688391	Homo sapiens	SAGE library	Microsoft Excel (Microsoft)	GSM9220 and GSM9221	Null	Z-test p<0.01 or gene expression fold change over 4-fold and p<0.01
15070671	Homo sapiens	High-quality oligonucleotide glass arrays	Software tools provided by the National Institutes of Health Center for Information Technology	Null	Null	Fisher exact test P<0.05
15120971	Mus musculus	Mouse Genome U74Av2 Array (Affymetrix)	Microarray Analysis Suites 5.0 (Affymetrix) and GeneSpring 5.0 (Silicon Genetics)	Null	Null	Hybridization signal intensity change over 1.5-fold and t-test P<0.05
15153607	Homo sapiens	In house Oligonucleotide Microarray	Gene Pix software and Center for Information microarray database (mAdb) (http://www.nciarray.nci.nih.gov)	Null	Null	Hybridization signal intensity change over 3-fold
15156143	Mus musculus	Mouse Genome U74v2 Array (Affymetrix)	Microarray Analysis Suites 5.1 (Affymetrix)	GSE1399	Null	Hybridization signal intensity change over 1.5-fold and P<=0.24%
15231652	Homo sapiens	Human U133 Array (Affymetrix)	GeneSpring 5.0.2 software (Silicon Genetics)	Null	Null	Hybridization signal intensity change over 2-fold and 90% confidence level by Student's t-test
15265297	Mus musculus	Atlas 1.2 mouse cDNA array (BD Biosciences Clontech).	AtlasImage software (BD Biosciences Clontech)	Null	Null	Hybridization signal intensity change over 1.5-fold and t-test p<=0.05
15378605	Mus musculus	SuperAldehyde slides including 10368 cDNA clones	MAAS software (Gaiagene)	Null	Null	Hybridization signal intensity change over 2-fold
15499592	Rattus norvegicus	Rat 1.2 Atlas cDNA Expression Arrays	Arrayvision 5.1 (Imaging Research)	Null	Null	Hybridization signal intensity change over 2-fold and P<=0.05
15556302	Homo sapiens	Human Universochip 8K-1 Array (Egenomix Technology)	GenePix Pro 3.0.5.56 (Axon Instruments) and eGenomix V1.0 (Egenomix Technology)	Null	Null	Hybridization signal intensity change up 5-fold or down 2-fold
15695585	Mus musculus	Mouse Genome U74Av2 Array (Affymetrix)	Microarray Analysis Suites 5.0 (Affymetrix) software and MATLAB software (Mathworks)	Null	Null	Hybridization signal intensity 1)ANOVA statistic(P<=0.01);2) >100 average expression units in at least one subset;3)>2-fold difference between any two subsets.
15790779	Homo sapiens	Human UniSet 20K Bioarray	CodeLink Expression Analysis Software	Null	Null	Hybridization signal intensity change down 50-fold
15910245	Homo sapiens	Human 22K Microarray Chip	GeneSpring software (Silicon Genetics)	Null	Null	Hybridization signal intensity change down 3-fold
15971941	Homo sapiens	Human U133A Array (Affymetrix)	Microarray Analysis Suites 5.0 (Affymetrix)	GSE2248	Null	Hybridization signal intensity change over 3-fold and t-tets P<0.05
16081666	Homo sapiens	Human U133A/B Array (Affymetrix)	Microarray Analysis Suites 5.0 (Affymetrix) and Kensington software (InforSense)	Null	Null	Hybridization signal intensity change down 2-fold
16089502	Homo sapiens	Human U133 Array (Affymetrix)	Microarray Analysis Suites 5.0 (Affymetrix) and GeneData’s Expressionist and Microsoft Excel (Microsoft)	GSE2666	Null	paired Student's t-test P<0.05
16123385	Mus musculus	Mouse Genome 430 2.0 Array (Affymetrix)	affy and limma packages in R (http://cran.R-project.org)	Null	Null	Differentially expressed genes with an absolute value of t*=5
16151515	Mus musculus	Mmouse 42k cDNA array (Stanford Microarray Facility)	Significance Analysis of Microarrays (SAM)	Null	Null	Significantly differentially regulated genes as defined by SAM at a false discovery rate of 10%
16166251	Homo sapiens	Human U133A Array (Affymetrix)	Gene Spring Software version 6.0	GSE3003	The genes had to be classified with“P”for not less than twice in three replicates	Hybridization signal intensity change over 1.5-fold
16207381	Homo sapiens	High quality oligonucleotide glass arrays (Operon)	GenePix Pro 3.0	Null	Null	Hybridization signal intensity change up 2-fold or 3-fold
16263424	Homo sapiens	Human Genome Microarray representing the UnigeneSet-RZPD3	ChipSkipper Microarray Data Evaluation Software	Null	Null	Student's t-test P<0.01 and Hybridization signal intensity change down 2-fold and up 4-fold
16456129	Homo sapiens	Human Genome Oligo Microarray (Agilent Technologies)	Feature Extraction Software (Agilent Technologies)	Null	Null	Hybridization signal intensity change over 1.5-fold and p<=0.05
16672070	Homo sapiens	HumanRef-8 BeadChip (Illumina)	Illumina BeadStudio software	Null	Null	ANOVA p<0.05
16675594	Homo sapiens	Agilent 44K Whole Human genome arrays G4112A	Feature Extraction software	Null	Null	p<=0.01 (Rosetta Luminator)
16740658	Mus musculus	Mouse Genome 430 2.0 arrays (Affymetrix)	Microarray Analysis Suites 5.0 (Affymetrix)	GSE4799	Null	Hybridization signal intensity change over 2-fold and ANOVA p<=0.05
16741224	Macaca mulatta	Rhesus macaque GeneChip (Affymetrix)	Microarray Analysis Suites 5.0 (Affymetrix)	Null	Null	Hybridization signal intensity change down 14-fold
16819296	Homo sapiens	TwinChip human 8K cDNA microarray (Digital Genomics)	Significance Analysis of Microarrays (SAM)	Null	Null	Hybridization signal intensity change over 2-fold
16943365	Macaca mulatta	Rhesus macaque Genome Arrays (Affymetrix)	Microarray Analysis Suites 5.0 (Affymetrix)	GSE4446	Null	Genes were present (P<0.05) in all three biological replicates and Hybridization signal intensity change down 3-fold
17009876	Mus musculus	GeneChip Murine Genome U74A version 2 microarrays (Affymetrix)	Microarray Analysis Suites 5.0 (Affymetrix)	GSE2534	Null	Student's t-test P<0.05
17038671	Mus musculus	Mouse U74Av2 Array (Affymetrix)	Microarray Analysis Suites 5.0 (Affymetrix)	GSE3571	Null	Hybridization signal intensity change over 2.5-fold
17041602	Mus musculus	Mouse Genome 430 2.0 Array (Affymetrix)	dChip software	GSE5654	Null	Hybridization signal intensity change over 1.5-fold, Student's t-test P<0.1 and a lower con?dence bound (LCB)>1.2.
17179208	Mus musculus	mouse CEA chip(NIA)M	BioConductor/Limma (version 1.8.16)	GSE4491	Null	ANOVA p<0.05
17286852	Mus musculus	Mouse Genome U74Av2 Array (Affymerix)	GeneSpring 6.1 software	Null	Null	Hybridization signal intensity change over 2-fold and statistical differences p<=0.05 or p<0.01
17289933	Rattus norvegicus	GeneChip Rat Genome 230 2.0 Array (Affymetrix)	GeneSpring GX 7.3.1 software	Null	Null	Hybridization signal intensity change over 100-fold under normoxia and over 3-fold under hypoxia
17420227	Homo sapiens	CodeLink Human Whole Genome Bioarray	CodeLink Expression Analysis software	Null	Null	Hybridization signal intensity change over 50-fold
17508344	Mus musculus	Mouse 27k cDNA Array	Significance Analysis of Microarrays (SAM)	GSE6340	Null	Differentially expressed genes were identified by SAM
17560561	Mus musculus	NIA Mouse 44K Microarray v2.2	NIA Array Analysis software	GSE5914	Null	Genes with FDR<=0.05, Hybridization signal intensity change over 1.5-fold and correlated (abs?>0.7)
17581618	Mus musculus	Agilent oligo microarrays	Significance Analysis of Microarrays (SAM)	GSE7690	Null	Diffentially expressed (DE) genes with statistical significance of P<=0.001 from all replicate experiments
17624332	Homo sapiens	PIQOR Stem Cell Microarray platform	BioConductor/Limma	Null	Null	Genes with an adjusted P-value <0.05
17626799	Homo sapiens	ABI PRISM 7500 real-time PCR system	sequence detection system (SDS) software	Null	Null	Gene relative expression level change over 2-fold
17683608	Mus musculus	Mouse Genome 430 2.0 chips (Affymetrix) and IA Mouse 44 K Microarray v2.1 slide (Agilent 012799)	Microarray Analysis Suites 5.0 (Affymetrix)	GSE5947 and GSE6933	Null	Hybridization signal intensity change over 2-fold
17916801	Homo sapiens	Human Genome U133 Plus 2.0 Array (Affymetrix)	dChip software	GSE9520	Null	Hybridization signal intensity change over 2-fold
17999768	Homo sapiens	Human Genome U133 Plus 2.0 Array (Affymetrix)	BioConductor/LIMMA package	GSE8884 and GSE9196	Null	Likelihood of odds (LOD) score >0
18034892	Homo sapiens	Human Genome U133 Plus 2.0 Array (Affymetrix)	GeneSpring GX 7.3.1 software	Null	Probes (genes) scored >= 0.1	Hybridization signal intensity change over 2-fold
18083999	Mus musculus	Mouse Genome 430 2.0 Array (Affymetrix)	GeneSpring GX 7.3.1 software	Null	Null	Gene was called “present”in all three replicate arrays and had a fold change of 1.8 that was deemed to be different (p <0.05) by Student’s t test.
18194669	Homo sapiens	Agilent’s Hu44K array	Null	Null	Null	mRNA expression level by RT-PCR
18371364	Homo sapiens	The Human Whole Genome Expression arrays	Robust Multiple-chip Analysis (RMA) algorithm	GSE8439,GSE8463	Null	Hybridization signal intensity change over 3-fold
18393631	Homo sapiens	Human Genome U133 Plus 2.0 Array (Affymetrix)	Array assist (Statagene)	GSE7896	Null	Hybridization signal intensity change over 2-fold
18405367	Homo sapiens	Human Genome U133 Plus 2.0 Array (Affymetrix)	Null	Null	Null	Hybridization signal intensity change over 1.5-fold, t-test p-value <0,05 and a fold discovery rate (FDR) of q<7%.
18436862	Homo sapiens	Human Genome U133 Plus 2.0 Array (Affymetrix)	Significance Analysis of Microarrays (SAM)	Null	Null	SAM FDR<0.04
18667080	Homo sapiens	Human Genome U133A/B Array (Affymetrix)	Affymetrix GCOS software	GSE11089	Null	Hybridization signal intensity change over 2-fold
18707017	Homo sapiens	Human Genome U133 Plus 2.0 Array (Affymetrix)	Affymetrix GCOS 1.4 software	Null	Null	Hybridization signal intensity change over 1.5-fold
18757296	Homo sapiens	Sentrix mouse ref-8 expression beadchips (Illumina)	Agilent ChIP Analytics software	Null	Null	Hybridization signal intensity change over 2-fold
18785160	Homo sapiens	Human Genome U133 Plus 2.0 Array (Affymetrix)	Affymetrix GCOS software	Null	Null	Hybridization signal intensity change over 2-fold
18811242	Homo sapiens	Human Genome U133 Plus 2.0 Array (Affymetrix)	GeneSpring 7.2 software	Null	Null	Hybridization signal intensity change over 1.5-fold
18937915	Homo sapiens	Human genome 70-mer oligonucleotide microarrays	LOWESS program	Null	Null	Null
18947306	Homo sapiens	Human Genome U133 Plus 2.0 Array (Affymetrix)	Microarray Analysis Suites 5.0 (Affymetrix)	Null	Null	Hybridization signal intensity change over 5-fold
18948956	Mus musculus	Mouse Genome 430 2.0 chips (Affymetrix)	dChip software	Null	Null	Hybridization signal intensity change over 2-fold
19050837	Mus musculus	Construction of HSC cDNA libraries	Null	Null	cDNA sequencing	Null
19106175	Mus musculus	Mouse Genome 430 2.0 Array (Affymetrix)	R package Affy	Null	Null	A FDR-adjusted P-value of less than 0.05 (compatible with a 1.2- to 1.4-fold difference in gene expression)
19109221	Mus musculus	Mouse Genome 430 2.0 Array (Affymetrix)	Affymetrix GCOS software and Partek Genomics Suite software (Partek Inc.)	Null	Null	P-value < 0.05, false discovery rate(FDR) <0.01 and Hybridization signal intensity change over 2-fold.
19115828	Homo sapiens	Human Genome U133A 2.0 Array (Affymetrix)	Bioconductor	Null	Null	p<0.01 and Hybridization signal intensity change over 3-fold
19126509	Homo sapiens	Human HG-U133 Plus 2.0 (Affymetrix)	Null	Null	Null	A false-positive discovery rate threshold q<0.001 and Hybridization signal intensity change over 1.5-fold
19128516	Homo sapiens	Human Genome U133A 2.0 Array (Affymetrix)	Significance Analysis of Microarrays (SAM)	GSE11450	Null	Hybridization signal intensity change over 2-fold
19128795	Homo sapiens	Human Genome U133 Plus 2.0 Array (Affymetrix)	Microarray Analysis Suites 5.0 (Affymetrix)	GSE12646	Null	Hybridization signal intensity change over 4-fold
19148290	Mus musculus	Whole Mouse Genome Oligonucleotide Microarrays (Agilent)	Feature Extraction software (Agilent Technologies)	Null	Null	Hybridization signal intensity change over 2-fold and P<=0.01
19168060	Homo sapiens	Human Genome U133 Plus 2.0 Array (Affymetrix)	Affymetrix GCOS 1.4 software and RMA software	Null	Null	Hybridization signal intensity change over 1.5-fold in at least 7 out of 9 comparisons.
19216019	Homo sapiens	Agilent-014850 Whole Human Genome Microarray 4x44K G4112F	Feature Extraction software (Agilent Technologies)	GSE13566	Null	Student's t-test p<=0.05
19242838	Homo sapiens	Human AROS V3.0 (Operon)	Bio-Array software environment (BASE)	Null	Null	Hybridization signal intensity change over 4-fold
19250291	Homo sapiens	Human Genome U133A 2.0 Array (Affymetrix)	GeneSpring GX 7.3.1 software	Null	Null	Hybridization signal intensity change over 10-fold
19250903	Homo sapiens	Human Genome U133A/B Array (Affymetrix)	R package	Null	Null	Hybridization signal intensity change over 2-fold and P value <0.01
19250925	Mus musculus	Mouse Genome 430 2.0 Array (Affymetrix)	GeneSpring GX 7.3 software	Null	Null	Hybridization signal intensity change over 2-fold
19270176	Mus musculus	Mouse Genome 430 2.0 Array (Affymetrix)	GeneSpring 7.2 software	GSE14222	Null	Hybridization signal intensity change over 10-fold
19296133	Homo sapiens	Human Genome U133 Plus 2.0 Array (Affymetrix)	Affymetrix GCOS 1.4 and RMA software	Null	Null	Hybridization signal intensity change over 2-fold
19298762	Mus musculus	Mouse Genome 430A 2.0 Array (Affymetrix)	Microarray Analysis Suites 5.0 (Affymetrix)	Null	Null	Hybridization signal intensity change up 4-fold and down 2.6-fold
19331821	Homo sapiens	Human Ref 6 chips (Illumina)	BioConductor/LIMMA package	GSE12884	Null	Adjusted p-value < 0.01 and hybridization signal intensity change over 2-fold
19559667	Mus musculus	Mouse 32k oligo DNA microarray	GeneSpring GX (Agilent Technologies)	Null	Null	Hybridization signal intensity change over 1.5-fold
19570518	Homo sapiens	Human Genome U133 Plus 2.0 Array (Affymetrix)	BioConductor/RMA package	GSE12390,7815,14012,9865,14711,15176 and 16654	Null	Hybridization signal intensity change over 1.5-fold and Student's t-test P<=0.01
19618472	Mus musculus	Mouse Genome 430 2.0 Array (Affymetrix)	GeneSpring	GSE9978	Null	Hybridization signal intensity change over 2-fold
19650036	Homo sapiens	Human 6 V2 BeadChip arrays (Illumina)	BioConductor/Limma,Affy and BeadExplorer packages	GSE13201 and GSE13877	Null	B statistics >0
19658189	Homo sapiens	Sentrix Human-8 Expression BeadChips (Illumina)	GeneSpring 7.3.1 software	Null	Null	Student’s t test with a multiple testing correction (Benjamini and Hochberg false-discovery rate <0.05) and fold change>=2
19710927	Homo sapiens	Human genome 70-mer oligonucleotide microarrays	R package	Null	Null	Hybridization signal intensity change over 1.8-fold and P value <0.05
19763270	Homo sapiens	Human Genome U133 Plus 2.0 Array (Affymetrix)	Null	Null	Null	Hybridization signal intensity change over 4-fold and p<=0.0001
19842915	Homo sapiens	Human Genome U133A 2.0 Array (Affymetrix)	Microarray Analysis Suites 5.0 (Affymetrix)	Null	Null	Hybridization signal intensity change over 2-fold and Wilcoxon's signed rank test ( p<0.05)
19862760	Homo sapiens	Illumina human-8 BeadChips	BeadStudio 1.0	Null	Null	Hybridization signal intensity change over 1.5-fold plus statistical signi?cance according to the Illumina t-test error model.
19915669	Homo sapiens	Human Genome U133 Plus 2.0 Array (Affymetrix)	Significance Analysis of Microarrays (SAM)	Null	Null	Hybridization signal intensity change over 2-fold and B value >3
20018659	Mus musculus	Mouse Gene ST 1.0 GeneChip (Affymetrix)	GeneSpring GX 9.0	GSE16428	Null	FDR adjusted P<0.05
20194744	Homo sapiens	Applied Biosystems SOLiD sequencing&454 FLX and Titanium sequencing	Null	GSE20301	Null	fold change>2
20194780	Homo sapiens	Human Genome U133A 2.0 Array (Affymetrix)	Affymetrix GCOS software and dChip software	Null	Null	Hybridization signal intensity change over 2-fold
20367282	Homo sapiens	Human Genome U133 Plus 2.0 Array (Affymetrix)	dChip	GSE15400	Null	Hybridization signal intensity change over 2-fold, P<=0.02 and a signal presence percentage of 30%.
20410135	Homo sapiens	Illumina Human-6 v2 Expression BeadChips	Bioconductor	GSE17053	Null	Hybridization signal intensity change over 1.6-fold
20452321	Mus musculus	Applied Biosystems SOLiD sequencing	AB’s whole transcriptome	GSE20187	Null	fold change>4&p value<0.01
20644536	Mus musculus	Affymetrix HTMG- 430A	Null	GSE22043	Null	t-test (P = 0.05) with Benjamini and Hochberg correction.
20682450	Homo Sapiens	Affymetrix HG-U133 2.0 plus	Affymetrix Gene Chip Operating Software	GSE22499	Null	FDR adjusted P<0.05
21460836	Mus musculus	qRT-PCR	Null	Null	Null	Null
21637780	Homo Sapiens	Agilent-014850 Whole Human Genome Microarray 4x44K G4112F	Null	GSE20750	Null	fold change>5

## Sheet: Sheet4.MicroRNA
PubMed ID	Organism	MiRNA Name	Target Gene	Region	Stem Cell Sample	Control Sample	state
19063684	Homo sapiens	mir196a	HOXC8	3'UTR	MSC(Human mesenchymal stem cells)	None/Absent	Detected
18197755	Homo sapiens	mir26a	SMAD1	3'UTR	ADSC(Human adipose derived stem cells)	None/Absent	Detected
19800867	Homo sapiens	mir27b	PPARG	3'UTR	ADSC(Human adipose derived stem cells)	None/Absent	Detected
19585654	Homo sapiens	mir181	CDX2	3'UTR	CSC(hepatic cancer stem cells EpCAM+AFP+)	None/Absent	Detected
19585654	Homo sapiens	mir181	GATA6	3'UTR	CSC(hepatic cancer stem cells EpCAM+AFP+)	None/Absent	Detected
19585654	Homo sapiens	mir181	NLK	3'UTR	CSC(hepatic cancer stem cells EpCAM+AFP+)	None/Absent	Detected
19665978	Homo sapiens	mir141		3'UTR	CSC(Human breast cancer stem cell)	ECC(Human embryonal carcinoma cells)	Increase
19665978	Homo sapiens	mir182		3'UTR	CSC(Human breast cancer stem cell)	ECC(Human embryonal carcinoma cells)	Increase
19665978	Homo sapiens	mir183		3'UTR	CSC(Human breast cancer stem cell)	ECC(Human embryonal carcinoma cells)	Increase
19665978	Homo sapiens	mir200a		3'UTR	CSC(Human breast cancer stem cell)	ECC(Human embryonal carcinoma cells)	Increase
19665978	Homo sapiens	mir200b		3'UTR	CSC(Human breast cancer stem cell)	ECC(Human embryonal carcinoma cells)	Increase
19665978	Homo sapiens	mir429		3'UTR	CSC(Human breast cancer stem cell)	ECC(Human embryonal carcinoma cells)	Increase
19665978	Homo sapiens	mir92		3'UTR	CSC(Human breast cancer stem cell)	ECC(Human embryonal carcinoma cells)	Increase
19665978	Homo sapiens	mir200c	BMI1	3'UTR	CSC(Human breast cancer stem cell)	None/Absent	Detected
19073166	Homo sapiens	mir93	STAT3	3'UTR	ESC(Human embryonic stem cells)	None/Absent	Detected
18004940	Homo sapiens	mir93			ESC(Human embryonic stem cells)	None/Absent	Detected
18004940	Homo sapiens	mir17m			ESC(Human embryonic stem cells)	None/Absent	Detected
18004940	Homo sapiens	mir92			ESC(Human embryonic stem cells)	None/Absent	Detected
18004940	Homo sapiens	mir143			ESC(Human embryonic stem cells)	None/Absent	Detected
18004940	Homo sapiens	mir154			ESC(Human embryonic stem cells)	None/Absent	Detected
18004940	Homo sapiens	mir200c			ESC(Human embryonic stem cells)	None/Absent	Detected
18004940	Homo sapiens	mir21			ESC(Human embryonic stem cells)	None/Absent	Detected
18004940	Homo sapiens	mir222			ESC(Human embryonic stem cells)	None/Absent	Detected
18004940	Homo sapiens	mir29a			ESC(Human embryonic stem cells)	None/Absent	Detected
18004940	Homo sapiens	mir296			ESC(Human embryonic stem cells)	None/Absent	Detected
18004940	Homo sapiens	mir29c			ESC(Human embryonic stem cells)	None/Absent	Detected
18004940	Homo sapiens	mir302a			ESC(Human embryonic stem cells)	None/Absent	Detected
18004940	Homo sapiens	mir302c			ESC(Human embryonic stem cells)	None/Absent	Detected
18004940	Homo sapiens	mir367			ESC(Human embryonic stem cells)	None/Absent	Detected
18004940	Homo sapiens	mir371			ESC(Human embryonic stem cells)	None/Absent	Detected
18004940	Homo sapiens	mir372			ESC(Human embryonic stem cells)	None/Absent	Detected
18004940	Homo sapiens	mir373			ESC(Human embryonic stem cells)	None/Absent	Detected
18004940	Homo sapiens	mir494			ESC(Human embryonic stem cells)	None/Absent	Detected
18004940	Homo sapiens	mir320d			ESC(Human embryonic stem cells)	None/Absent	Detected
18004940	Homo sapiens	mirlet7a			ESC(Human embryonic stem cells)	None/Absent	Detected
18285502	Homo sapiens	mirlet7b			ESC(Human embryonic stem cells)	Differentiated embryonic bodies	Decrease
18285502	Homo sapiens	mirlet7c			ESC(Human embryonic stem cells)	Differentiated embryonic bodies	Decrease
18285502	Homo sapiens	mirlet7d			ESC(Human embryonic stem cells)	Differentiated embryonic bodies	Decrease
18285502	Homo sapiens	mirlet7e			ESC(Human embryonic stem cells)	Differentiated embryonic bodies	Decrease
18285502	Homo sapiens	mirlet7g			ESC(Human embryonic stem cells)	Differentiated embryonic bodies	Decrease
18285502	Homo sapiens	mirlet7i			ESC(Human embryonic stem cells)	Differentiated embryonic bodies	Decrease
18285502	Homo sapiens	mir106a			ESC(Human embryonic stem cells)	Differentiated embryonic bodies	Decrease
18285502	Homo sapiens	mir106b			ESC(Human embryonic stem cells)	Differentiated embryonic bodies	Decrease
18285502	Homo sapiens	mir10a			ESC(Human embryonic stem cells)	Differentiated embryonic bodies	Decrease
18285502	Homo sapiens	mir10b			ESC(Human embryonic stem cells)	Differentiated embryonic bodies	Decrease
18285502	Homo sapiens	mir122			ESC(Human embryonic stem cells)	Differentiated embryonic bodies	Decrease
18285502	Homo sapiens	mir125a			ESC(Human embryonic stem cells)	Differentiated embryonic bodies	Decrease
18285502	Homo sapiens	mir127			ESC(Human embryonic stem cells)	Differentiated embryonic bodies	Decrease
18285502	Homo sapiens	mir130a			ESC(Human embryonic stem cells)	Differentiated embryonic bodies	Decrease
18285502	Homo sapiens	mir130b			ESC(Human embryonic stem cells)	Differentiated embryonic bodies	Decrease
18285502	Homo sapiens	mir134			ESC(Human embryonic stem cells)	Differentiated embryonic bodies	Decrease
18285502	Homo sapiens	mir143			ESC(Human embryonic stem cells)	Differentiated embryonic bodies	Decrease
18285502	Homo sapiens	mir145			ESC(Human embryonic stem cells)	Differentiated embryonic bodies	Decrease
18285502	Homo sapiens	mir146a			ESC(Human embryonic stem cells)	Differentiated embryonic bodies	Decrease
18285502	Homo sapiens	mir152			ESC(Human embryonic stem cells)	Differentiated embryonic bodies	Decrease
18285502	Homo sapiens	mir154			ESC(Human embryonic stem cells)	Differentiated embryonic bodies	Decrease
18285502	Homo sapiens	mir155			ESC(Human embryonic stem cells)	Differentiated embryonic bodies	Decrease
18285502	Homo sapiens	mir17			ESC(Human embryonic stem cells)	Differentiated embryonic bodies	Decrease
18285502	Homo sapiens	mir184			ESC(Human embryonic stem cells)	Differentiated embryonic bodies	Decrease
18285502	Homo sapiens	mir185			ESC(Human embryonic stem cells)	Differentiated embryonic bodies	Decrease
18285502	Homo sapiens	mir187			ESC(Human embryonic stem cells)	Differentiated embryonic bodies	Decrease
18285502	Homo sapiens	mir197			ESC(Human embryonic stem cells)	Differentiated embryonic bodies	Decrease
18285502	Homo sapiens	mir199b			ESC(Human embryonic stem cells)	Differentiated embryonic bodies	Decrease
18285502	Homo sapiens	mir20a			ESC(Human embryonic stem cells)	Differentiated embryonic bodies	Decrease
18285502	Homo sapiens	mir200a			ESC(Human embryonic stem cells)	Differentiated embryonic bodies	Decrease
18285502	Homo sapiens	mir203			ESC(Human embryonic stem cells)	Differentiated embryonic bodies	Decrease
18285502	Homo sapiens	mir204			ESC(Human embryonic stem cells)	Differentiated embryonic bodies	Decrease
18285502	Homo sapiens	mir21			ESC(Human embryonic stem cells)	Differentiated embryonic bodies	Decrease
18285502	Homo sapiens	mir210			ESC(Human embryonic stem cells)	Differentiated embryonic bodies	Decrease
18285502	Homo sapiens	mir211			ESC(Human embryonic stem cells)	Differentiated embryonic bodies	Decrease
18285502	Homo sapiens	mir215			ESC(Human embryonic stem cells)	Differentiated embryonic bodies	Decrease
18285502	Homo sapiens	mir217			ESC(Human embryonic stem cells)	Differentiated embryonic bodies	Decrease
18285502	Homo sapiens	mir22			ESC(Human embryonic stem cells)	Differentiated embryonic bodies	Decrease
18285502	Homo sapiens	mir221			ESC(Human embryonic stem cells)	Differentiated embryonic bodies	Decrease
18285502	Homo sapiens	mir222			ESC(Human embryonic stem cells)	Differentiated embryonic bodies	Decrease
18285502	Homo sapiens	mir23b			ESC(Human embryonic stem cells)	Differentiated embryonic bodies	Decrease
18285502	Homo sapiens	mir25			ESC(Human embryonic stem cells)	Differentiated embryonic bodies	Decrease
18285502	Homo sapiens	mir26b			ESC(Human embryonic stem cells)	Differentiated embryonic bodies	Decrease
18285502	Homo sapiens	mir27a			ESC(Human embryonic stem cells)	Differentiated embryonic bodies	Decrease
18285502	Homo sapiens	mir27b			ESC(Human embryonic stem cells)	Differentiated embryonic bodies	Decrease
18285502	Homo sapiens	mir28			ESC(Human embryonic stem cells)	Differentiated embryonic bodies	Decrease
18285502	Homo sapiens	mir296			ESC(Human embryonic stem cells)	Differentiated embryonic bodies	Decrease
18285502	Homo sapiens	mir29c			ESC(Human embryonic stem cells)	Differentiated embryonic bodies	Decrease
18285502	Homo sapiens	mir302a			ESC(Human embryonic stem cells)	Differentiated embryonic bodies	Decrease
18285502	Homo sapiens	mir30a			ESC(Human embryonic stem cells)	Differentiated embryonic bodies	Decrease
18285502	Homo sapiens	mir30d			ESC(Human embryonic stem cells)	Differentiated embryonic bodies	Decrease
18285502	Homo sapiens	mir30e			ESC(Human embryonic stem cells)	Differentiated embryonic bodies	Decrease
18285502	Homo sapiens	mir31			ESC(Human embryonic stem cells)	Differentiated embryonic bodies	Decrease
18285502	Homo sapiens	mir96			ESC(Human embryonic stem cells)	Differentiated embryonic bodies	Decrease
18285502	Homo sapiens	mir99a			ESC(Human embryonic stem cells)	Differentiated embryonic bodies	Decrease
18285502	Homo sapiens	mir151			ESC(Human embryonic stem cells)	Differentiated embryonic bodies	Decrease
18285502	Homo sapiens	mir302b			ESC(Human embryonic stem cells)	Differentiated embryonic bodies	Decrease
18285502	Homo sapiens	mir302c			ESC(Human embryonic stem cells)	Differentiated embryonic bodies	Decrease
18285502	Homo sapiens	mir302d			ESC(Human embryonic stem cells)	Differentiated embryonic bodies	Decrease
18285502	Homo sapiens	mir323			ESC(Human embryonic stem cells)	Differentiated embryonic bodies	Decrease
18285502	Homo sapiens	mir331			ESC(Human embryonic stem cells)	Differentiated embryonic bodies	Decrease
18285502	Homo sapiens	mir335			ESC(Human embryonic stem cells)	Differentiated embryonic bodies	Decrease
18285502	Homo sapiens	mir339			ESC(Human embryonic stem cells)	Differentiated embryonic bodies	Decrease
18285502	Homo sapiens	mir340			ESC(Human embryonic stem cells)	Differentiated embryonic bodies	Decrease
18285502	Homo sapiens	mir369			ESC(Human embryonic stem cells)	Differentiated embryonic bodies	Decrease
18285502	Homo sapiens	mir371			ESC(Human embryonic stem cells)	Differentiated embryonic bodies	Decrease
18285502	Homo sapiens	mir372			ESC(Human embryonic stem cells)	Differentiated embryonic bodies	Decrease
18285502	Homo sapiens	mir373			ESC(Human embryonic stem cells)	Differentiated embryonic bodies	Decrease
18285502	Homo sapiens	mir196b			ESC(Human embryonic stem cells)	Differentiated embryonic bodies	Decrease
18285502	Homo sapiens	mir379			ESC(Human embryonic stem cells)	Differentiated embryonic bodies	Decrease
18285502	Homo sapiens	mir382			ESC(Human embryonic stem cells)	Differentiated embryonic bodies	Decrease
18285502	Homo sapiens	mir423			ESC(Human embryonic stem cells)	Differentiated embryonic bodies	Decrease
18285502	Homo sapiens	mir424			ESC(Human embryonic stem cells)	Differentiated embryonic bodies	Decrease
18285502	Homo sapiens	mir362			ESC(Human embryonic stem cells)	Differentiated embryonic bodies	Decrease
18285502	Homo sapiens	mir363			ESC(Human embryonic stem cells)	Differentiated embryonic bodies	Decrease
18285502	Homo sapiens	mir20b			ESC(Human embryonic stem cells)	Differentiated embryonic bodies	Decrease
18285502	Homo sapiens	mir410			ESC(Human embryonic stem cells)	Differentiated embryonic bodies	Decrease
18285502	Homo sapiens	mir485			ESC(Human embryonic stem cells)	Differentiated embryonic bodies	Decrease
18285502	Homo sapiens	mir146b			ESC(Human embryonic stem cells)	Differentiated embryonic bodies	Decrease
18285502	Homo sapiens	mir493			ESC(Human embryonic stem cells)	Differentiated embryonic bodies	Decrease
18285502	Homo sapiens	mir432			ESC(Human embryonic stem cells)	Differentiated embryonic bodies	Decrease
18285502	Homo sapiens	mir494			ESC(Human embryonic stem cells)	Differentiated embryonic bodies	Decrease
18285502	Homo sapiens	mir495			ESC(Human embryonic stem cells)	Differentiated embryonic bodies	Decrease
18285502	Homo sapiens	mir193b			ESC(Human embryonic stem cells)	Differentiated embryonic bodies	Decrease
18285502	Homo sapiens	mir181d			ESC(Human embryonic stem cells)	Differentiated embryonic bodies	Decrease
18285502	Homo sapiens	mir519c			ESC(Human embryonic stem cells)	Differentiated embryonic bodies	Decrease
18285502	Homo sapiens	mir520a			ESC(Human embryonic stem cells)	Differentiated embryonic bodies	Decrease
18285502	Homo sapiens	mir518f			ESC(Human embryonic stem cells)	Differentiated embryonic bodies	Decrease
18285502	Homo sapiens	mir518b			ESC(Human embryonic stem cells)	Differentiated embryonic bodies	Decrease
18285502	Homo sapiens	mir518c			ESC(Human embryonic stem cells)	Differentiated embryonic bodies	Decrease
18285502	Homo sapiens	mir520g			ESC(Human embryonic stem cells)	Differentiated embryonic bodies	Decrease
18285502	Homo sapiens	mir499			ESC(Human embryonic stem cells)	Differentiated embryonic bodies	Decrease
18285502	Homo sapiens	mir503			ESC(Human embryonic stem cells)	Differentiated embryonic bodies	Decrease
18285502	Homo sapiens	mir483			ESC(Human embryonic stem cells)	Differentiated embryonic bodies	Decrease
18285502	Homo sapiens	mir484			ESC(Human embryonic stem cells)	Differentiated embryonic bodies	Decrease
18285502	Homo sapiens	mir486			ESC(Human embryonic stem cells)	Differentiated embryonic bodies	Decrease
18285502	Homo sapiens	mir455			ESC(Human embryonic stem cells)	Differentiated embryonic bodies	Decrease
18285502	Homo sapiens	mir539			ESC(Human embryonic stem cells)	Differentiated embryonic bodies	Decrease
18285502	Homo sapiens	mir487b			ESC(Human embryonic stem cells)	Differentiated embryonic bodies	Decrease
18285502	Homo sapiens	mir542			ESC(Human embryonic stem cells)	Differentiated embryonic bodies	Decrease
18285502	Homo sapiens	mir421			ESC(Human embryonic stem cells)	Differentiated embryonic bodies	Decrease
18285502	Homo sapiens	mir574			ESC(Human embryonic stem cells)	Differentiated embryonic bodies	Decrease
18285502	Homo sapiens	mir577			ESC(Human embryonic stem cells)	Differentiated embryonic bodies	Decrease
18285502	Homo sapiens	mir598			ESC(Human embryonic stem cells)	Differentiated embryonic bodies	Decrease
18285502	Homo sapiens	mir599			ESC(Human embryonic stem cells)	Differentiated embryonic bodies	Decrease
18285502	Homo sapiens	mir618			ESC(Human embryonic stem cells)	Differentiated embryonic bodies	Decrease
18285502	Homo sapiens	mir92b			ESC(Human embryonic stem cells)	Differentiated embryonic bodies	Decrease
18285502	Homo sapiens	mir660			ESC(Human embryonic stem cells)	Differentiated embryonic bodies	Decrease
18285502	Homo sapiens	mir454			ESC(Human embryonic stem cells)	Differentiated embryonic bodies	Decrease
18285502	Homo sapiens	mir769			ESC(Human embryonic stem cells)	Differentiated embryonic bodies	Decrease
18285502	Homo sapiens	mir766			ESC(Human embryonic stem cells)	Differentiated embryonic bodies	Decrease
18285502	Homo sapiens	mir744			ESC(Human embryonic stem cells)	Differentiated embryonic bodies	Decrease
18285502	Homo sapiens	mir877			ESC(Human embryonic stem cells)	Differentiated embryonic bodies	Decrease
18285502	Homo sapiens	mir873			ESC(Human embryonic stem cells)	Differentiated embryonic bodies	Decrease
18285502	Homo sapiens	mir708			ESC(Human embryonic stem cells)	Differentiated embryonic bodies	Decrease
18285502	Homo sapiens	mir543			ESC(Human embryonic stem cells)	Differentiated embryonic bodies	Decrease
18285502	Homo sapiens	mir874			ESC(Human embryonic stem cells)	Differentiated embryonic bodies	Decrease
18285502	Homo sapiens	mir889			ESC(Human embryonic stem cells)	Differentiated embryonic bodies	Decrease
18285502	Homo sapiens	mir887			ESC(Human embryonic stem cells)	Differentiated embryonic bodies	Decrease
18285502	Homo sapiens	mir760			ESC(Human embryonic stem cells)	Differentiated embryonic bodies	Decrease
18285502	Homo sapiens	mir1			ESC(Human embryonic stem cells)	Differentiated embryonic bodies	Decrease
18285502	Homo sapiens	mir129			ESC(Human embryonic stem cells)	Differentiated embryonic bodies	Decrease
18285502	Homo sapiens	mir135a			ESC(Human embryonic stem cells)	Differentiated embryonic bodies	Decrease
18285502	Homo sapiens	mir181a			ESC(Human embryonic stem cells)	Differentiated embryonic bodies	Decrease
18285502	Homo sapiens	mir194			ESC(Human embryonic stem cells)	Differentiated embryonic bodies	Decrease
18285502	Homo sapiens	mir199a			ESC(Human embryonic stem cells)	Differentiated embryonic bodies	Decrease
18285502	Homo sapiens	mir19b			ESC(Human embryonic stem cells)	Differentiated embryonic bodies	Decrease
18285502	Homo sapiens	mir218			ESC(Human embryonic stem cells)	Differentiated embryonic bodies	Decrease
18285502	Homo sapiens	mir219			ESC(Human embryonic stem cells)	Differentiated embryonic bodies	Decrease
18285502	Homo sapiens	mir26a			ESC(Human embryonic stem cells)	Differentiated embryonic bodies	Decrease
18285502	Homo sapiens	mir301			ESC(Human embryonic stem cells)	Differentiated embryonic bodies	Decrease
18285502	Homo sapiens	mir320			ESC(Human embryonic stem cells)	Differentiated embryonic bodies	Decrease
18285502	Homo sapiens	mir329			ESC(Human embryonic stem cells)	Differentiated embryonic bodies	Decrease
18285502	Homo sapiens	mir33			ESC(Human embryonic stem cells)	Differentiated embryonic bodies	Decrease
18285502	Homo sapiens	mir518a			ESC(Human embryonic stem cells)	Differentiated embryonic bodies	Decrease
18285502	Homo sapiens	mir519a			ESC(Human embryonic stem cells)	Differentiated embryonic bodies	Decrease
18285502	Homo sapiens	mir594			ESC(Human embryonic stem cells)	Differentiated embryonic bodies	Decrease
18285502	Homo sapiens	mir7			ESC(Human embryonic stem cells)	Differentiated embryonic bodies	Decrease
18285502	Homo sapiens	mir768			ESC(Human embryonic stem cells)	Differentiated embryonic bodies	Decrease
18285502	Homo sapiens	mir801			ESC(Human embryonic stem cells)	Differentiated embryonic bodies	Decrease
18285502	Homo sapiens	mir9			ESC(Human embryonic stem cells)	Differentiated embryonic bodies	Decrease
18285502	Homo sapiens	mir92			ESC(Human embryonic stem cells)	Differentiated embryonic bodies	Decrease
18285502	Homo sapiens	mir941			ESC(Human embryonic stem cells)	Differentiated embryonic bodies	Decrease
18285502	Homo sapiens	mirlet7a			ESC(Human embryonic stem cells)	Differentiated embryonic bodies	Decrease
18285502	Homo sapiens	mirlet7f			ESC(Human embryonic stem cells)	Differentiated embryonic bodies	Decrease
19229866	Homo sapiens	mir200c			ESC(Human embryonic stem cells)	Differentiated fibroblast-like cells.	Decrease
19229866	Homo sapiens	mir26b			ESC(Human embryonic stem cells)	Differentiated fibroblast-like cells.	Decrease
19229866	Homo sapiens	mir302a			ESC(Human embryonic stem cells)	Differentiated fibroblast-like cells.	Decrease
19229866	Homo sapiens	mir302b			ESC(Human embryonic stem cells)	Differentiated fibroblast-like cells.	Decrease
19229866	Homo sapiens	mir302c			ESC(Human embryonic stem cells)	Differentiated fibroblast-like cells.	Decrease
19229866	Homo sapiens	mir302d			ESC(Human embryonic stem cells)	Differentiated fibroblast-like cells.	Decrease
19229866	Homo sapiens	mir367			ESC(Human embryonic stem cells)	Differentiated fibroblast-like cells.	Decrease
19229866	Homo sapiens	mir371			ESC(Human embryonic stem cells)	Differentiated fibroblast-like cells.	Decrease
19229866	Homo sapiens	mir372			ESC(Human embryonic stem cells)	Differentiated fibroblast-like cells.	Decrease
19229866	Homo sapiens	mir373			ESC(Human embryonic stem cells)	Differentiated fibroblast-like cells.	Decrease
19229866	Homo sapiens	mir20b			ESC(Human embryonic stem cells)	Differentiated fibroblast-like cells.	Decrease
19823043	Homo sapiens	mir195	WEE1	3'UTR	ESC(Human embryonic stem cells)	None/Absent	Detected
19823043	Homo sapiens	mir372	CDKN1A	3'UTR	ESC(Human embryonic stem cells)	None/Absent	Detected
19570518	Homo sapiens	mir100			ESC(Human embryonic stem cells)	iPSC(Human induced pluripotent stem cells)	Detected
19570518	Homo sapiens	mir136			ESC(Human embryonic stem cells)	iPSC(Human induced pluripotent stem cells)	Detected
19570518	Homo sapiens	mir214			ESC(Human embryonic stem cells)	iPSC(Human induced pluripotent stem cells)	Detected
19570518	Homo sapiens	mir23a			ESC(Human embryonic stem cells)	iPSC(Human induced pluripotent stem cells)	Detected
19570518	Homo sapiens	mir23b			ESC(Human embryonic stem cells)	iPSC(Human induced pluripotent stem cells)	Detected
19570518	Homo sapiens	mir302a			ESC(Human embryonic stem cells)	iPSC(Human induced pluripotent stem cells)	Detected
19570518	Homo sapiens	mir302b			ESC(Human embryonic stem cells)	iPSC(Human induced pluripotent stem cells)	Detected
19570518	Homo sapiens	mir346			ESC(Human embryonic stem cells)	iPSC(Human induced pluripotent stem cells)	Detected
19570518	Homo sapiens	mir373			ESC(Human embryonic stem cells)	iPSC(Human induced pluripotent stem cells)	Detected
19570518	Homo sapiens	mir421			ESC(Human embryonic stem cells)	iPSC(Human induced pluripotent stem cells)	Detected
19570518	Homo sapiens	mir125b			ESC(Human embryonic stem cells)	iPSC(Human induced pluripotent stem cells)	Detected
19570518	Homo sapiens	mir181a			ESC(Human embryonic stem cells)	iPSC(Human induced pluripotent stem cells)	Detected
19570518	Homo sapiens	mir199b-3p			ESC(Human embryonic stem cells)	iPSC(Human induced pluripotent stem cells)	Detected
19570518	Homo sapiens	mir24			ESC(Human embryonic stem cells)	iPSC(Human induced pluripotent stem cells)	Detected
19570518	Homo sapiens	mir371-5p			ESC(Human embryonic stem cells)	iPSC(Human induced pluripotent stem cells)	Detected
19570518	Homo sapiens	mir565			ESC(Human embryonic stem cells)	iPSC(Human induced pluripotent stem cells)	Detected
18403753	Homo sapiens	mir106b			ESC(Human embryonic stem cells)	Differentiated ESC	Decrease
18403753	Homo sapiens	mir141			ESC(Human embryonic stem cells)	Differentiated ESC	Decrease
18403753	Homo sapiens	mir18a			ESC(Human embryonic stem cells)	Differentiated ESC	Decrease
18403753	Homo sapiens	mir183			ESC(Human embryonic stem cells)	Differentiated ESC	Decrease
18403753	Homo sapiens	mir20a			ESC(Human embryonic stem cells)	Differentiated ESC	Decrease
18403753	Homo sapiens	mir200a			ESC(Human embryonic stem cells)	Differentiated ESC	Decrease
18403753	Homo sapiens	mir200b			ESC(Human embryonic stem cells)	Differentiated ESC	Decrease
18403753	Homo sapiens	mir200c			ESC(Human embryonic stem cells)	Differentiated ESC	Decrease
18403753	Homo sapiens	mir302a			ESC(Human embryonic stem cells)	Differentiated ESC	Decrease
18403753	Homo sapiens	mir93			ESC(Human embryonic stem cells)	Differentiated ESC	Decrease
18403753	Homo sapiens	mir96			ESC(Human embryonic stem cells)	Differentiated ESC	Decrease
18403753	Homo sapiens	mir302b			ESC(Human embryonic stem cells)	Differentiated ESC	Decrease
18403753	Homo sapiens	mir302c			ESC(Human embryonic stem cells)	Differentiated ESC	Decrease
18403753	Homo sapiens	mir302d			ESC(Human embryonic stem cells)	Differentiated ESC	Decrease
18403753	Homo sapiens	mir367			ESC(Human embryonic stem cells)	Differentiated ESC	Decrease
18403753	Homo sapiens	mir373			ESC(Human embryonic stem cells)	Differentiated ESC	Decrease
18403753	Homo sapiens	mir429			ESC(Human embryonic stem cells)	Differentiated ESC	Decrease
18403753	Homo sapiens	mir363			ESC(Human embryonic stem cells)	Differentiated ESC	Decrease
18403753	Homo sapiens	mir20b			ESC(Human embryonic stem cells)	Differentiated ESC	Decrease
18403753	Homo sapiens	mir18b			ESC(Human embryonic stem cells)	Differentiated ESC	Decrease
18403753	Homo sapiens	mir520e			ESC(Human embryonic stem cells)	Differentiated ESC	Decrease
18403753	Homo sapiens	mir519c			ESC(Human embryonic stem cells)	Differentiated ESC	Decrease
18403753	Homo sapiens	mir520a			ESC(Human embryonic stem cells)	Differentiated ESC	Decrease
18403753	Homo sapiens	mir519b			ESC(Human embryonic stem cells)	Differentiated ESC	Decrease
18403753	Homo sapiens	mir525			ESC(Human embryonic stem cells)	Differentiated ESC	Decrease
18403753	Homo sapiens	mir518f			ESC(Human embryonic stem cells)	Differentiated ESC	Decrease
18403753	Homo sapiens	mir520c			ESC(Human embryonic stem cells)	Differentiated ESC	Decrease
18403753	Homo sapiens	mir519d			ESC(Human embryonic stem cells)	Differentiated ESC	Decrease
18403753	Homo sapiens	mir100a			ESC(Human embryonic stem cells)	Differentiated ESC	Decrease
18403753	Homo sapiens	mir17-5p			ESC(Human embryonic stem cells)	Differentiated ESC	Decrease
18403753	Homo sapiens	mir517			ESC(Human embryonic stem cells)	Differentiated ESC	Decrease
15183728	Homo sapiens	mir130a			ESC(Human embryonic stem cells)	None/Absent	Detected
15183728	Homo sapiens	mir134			ESC(Human embryonic stem cells)	None/Absent	Detected
15183728	Homo sapiens	mir136			ESC(Human embryonic stem cells)	None/Absent	Detected
15183728	Homo sapiens	mir154			ESC(Human embryonic stem cells)	None/Absent	Detected
15183728	Homo sapiens	mir200c			ESC(Human embryonic stem cells)	None/Absent	Detected
15183728	Homo sapiens	mir21			ESC(Human embryonic stem cells)	None/Absent	Detected
15183728	Homo sapiens	mir222			ESC(Human embryonic stem cells)	None/Absent	Detected
15183728	Homo sapiens	mir296			ESC(Human embryonic stem cells)	None/Absent	Detected
15183728	Homo sapiens	mir302a			ESC(Human embryonic stem cells)	None/Absent	Detected
15183728	Homo sapiens	mir302b			ESC(Human embryonic stem cells)	None/Absent	Detected
15183728	Homo sapiens	mir302c			ESC(Human embryonic stem cells)	None/Absent	Detected
15183728	Homo sapiens	mir302d			ESC(Human embryonic stem cells)	None/Absent	Detected
15183728	Homo sapiens	mir367			ESC(Human embryonic stem cells)	None/Absent	Detected
15183728	Homo sapiens	mir369			ESC(Human embryonic stem cells)	None/Absent	Detected
15183728	Homo sapiens	mir370			ESC(Human embryonic stem cells)	None/Absent	Detected
15183728	Homo sapiens	mir372			ESC(Human embryonic stem cells)	None/Absent	Detected
15183728	Homo sapiens	mir373			ESC(Human embryonic stem cells)	None/Absent	Detected
15183728	Homo sapiens	mir103			ESC(Human embryonic stem cells)	None/Absent	Detected
15183728	Homo sapiens	mir124a			ESC(Human embryonic stem cells)	None/Absent	Detected
15183728	Homo sapiens	mir135-2			ESC(Human embryonic stem cells)	None/Absent	Detected
15183728	Homo sapiens	mir16			ESC(Human embryonic stem cells)	None/Absent	Detected
15183728	Homo sapiens	mir17-5p			ESC(Human embryonic stem cells)	None/Absent	Detected
15183728	Homo sapiens	mir19b-1			ESC(Human embryonic stem cells)	None/Absent	Detected
15183728	Homo sapiens	mir26a			ESC(Human embryonic stem cells)	None/Absent	Detected
15183728	Homo sapiens	mir29			ESC(Human embryonic stem cells)	None/Absent	Detected
15183728	Homo sapiens	mir29b			ESC(Human embryonic stem cells)	None/Absent	Detected
15183728	Homo sapiens	mir301			ESC(Human embryonic stem cells)	None/Absent	Detected
15183728	Homo sapiens	mir368			ESC(Human embryonic stem cells)	None/Absent	Detected
15183728	Homo sapiens	mir374			ESC(Human embryonic stem cells)	None/Absent	Detected
15183728	Homo sapiens	mir92			ESC(Human embryonic stem cells)	None/Absent	Detected
15183728	Homo sapiens	mirlet7a			ESC(Human embryonic stem cells)	None/Absent	Detected
18403753	Homo sapiens	mir526c			ESC(Human embryonic stem cells)	Differentiated ESC	Decrease
18403753	Homo sapiens	mir92			ESC(Human embryonic stem cells)	Differentiated ESC	Decrease
18583537	Homo sapiens	mir302a			ESC(Human embryonic stem cells)	Differentiated ESC	Decrease
18583537	Homo sapiens	mir302b			ESC(Human embryonic stem cells)	Differentiated ESC	Decrease
18583537	Homo sapiens	mir302c			ESC(Human embryonic stem cells)	Differentiated ESC	Decrease
18583537	Homo sapiens	mir302d			ESC(Human embryonic stem cells)	Differentiated ESC	Decrease
18583537	Homo sapiens	mir20b			ESC(Human embryonic stem cells)	Differentiated ESC	Decrease
18583537	Homo sapiens	mir518b			ESC(Human embryonic stem cells)	Differentiated ESC	Decrease
18583537	Homo sapiens	mir519d			ESC(Human embryonic stem cells)	Differentiated ESC	Decrease
18583537	Homo sapiens	mir520g			ESC(Human embryonic stem cells)	Differentiated ESC	Decrease
18583537	Homo sapiens	mir92b			ESC(Human embryonic stem cells)	Differentiated ESC	Decrease
18583537	Homo sapiens	mir1909			ESC(Human embryonic stem cells)	Differentiated ESC	Decrease
18583537	Homo sapiens	mir1911			ESC(Human embryonic stem cells)	Differentiated ESC	Decrease
18583537	Homo sapiens	mir1323			ESC(Human embryonic stem cells)	Differentiated ESC	Decrease
18583537	Homo sapiens	mir1910			ESC(Human embryonic stem cells)	Differentiated ESC	Decrease
18583537	Homo sapiens	mir1908			ESC(Human embryonic stem cells)	Differentiated ESC	Decrease
19015728	Homo sapiens	mir106a			ESC(Human embryonic stem cells)	Differentiated ESC	Decrease
19015728	Homo sapiens	mir107			ESC(Human embryonic stem cells)	Differentiated ESC	Decrease
19015728	Homo sapiens	mir130a			ESC(Human embryonic stem cells)	Differentiated ESC	Decrease
19015728	Homo sapiens	mir17			ESC(Human embryonic stem cells)	Differentiated ESC	Decrease
19015728	Homo sapiens	mir20a			ESC(Human embryonic stem cells)	Differentiated ESC	Decrease
19015728	Homo sapiens	mir200c			ESC(Human embryonic stem cells)	Differentiated ESC	Decrease
19015728	Homo sapiens	mir301a			ESC(Human embryonic stem cells)	Differentiated ESC	Decrease
19015728	Homo sapiens	mir20b			ESC(Human embryonic stem cells)	Differentiated ESC	Decrease
19544458	Homo sapiens	mir92b	CDKN1C	3'UTR	ESC(Human embryonic stem cells)	None/Absent	Detected
19015728	Homo sapiens	mir124			ESC(Human embryonic stem cells)	Differentiated ESC	Decrease
19015728	Homo sapiens	mir423-5p			ESC(Human embryonic stem cells)	Differentiated ESC	Decrease
19015728	Homo sapiens	mirlet7b			ESC(Human embryonic stem cells)	Differentiated ESC	Increase
19015728	Homo sapiens	mirlet7c			ESC(Human embryonic stem cells)	Differentiated ESC	Increase
19015728	Homo sapiens	mirlet7d			ESC(Human embryonic stem cells)	Differentiated ESC	Increase
19015728	Homo sapiens	mir10a			ESC(Human embryonic stem cells)	Differentiated ESC	Increase
19015728	Homo sapiens	mir15a			ESC(Human embryonic stem cells)	Differentiated ESC	Increase
19015728	Homo sapiens	mir346			ESC(Human embryonic stem cells)	Differentiated ESC	Increase
19015728	Homo sapiens	mir188-3p			ESC(Human embryonic stem cells)	Differentiated ESC	Increase
19015728	Homo sapiens	mir24			ESC(Human embryonic stem cells)	Differentiated ESC	Increase
19015728	Homo sapiens	mir509-3p			ESC(Human embryonic stem cells)	Differentiated ESC	Increase
19015728	Homo sapiens	mirlet7i			ESC(Human embryonic stem cells)	Differentiated ESC	Decrease
19015728	Homo sapiens	mir187			ESC(Human embryonic stem cells)	Differentiated ESC	Decrease
19015728	Homo sapiens	mir93			ESC(Human embryonic stem cells)	Differentiated ESC	Decrease
19015728	Homo sapiens	mir302c			ESC(Human embryonic stem cells)	Differentiated ESC	Decrease
19015728	Homo sapiens	mir302d			ESC(Human embryonic stem cells)	Differentiated ESC	Decrease
19015728	Homo sapiens	mir520f			ESC(Human embryonic stem cells)	Differentiated ESC	Decrease
19015728	Homo sapiens	mir142-3p			ESC(Human embryonic stem cells)	Differentiated ESC	Decrease
19015728	Homo sapiens	mir409-3p			ESC(Human embryonic stem cells)	Differentiated ESC	Decrease
19015728	Homo sapiens	mir485-3p			ESC(Human embryonic stem cells)	Differentiated ESC	Decrease
19015728	Homo sapiens	mir654-3p			ESC(Human embryonic stem cells)	Differentiated ESC	Decrease
19015728	Homo sapiens	mir10a			ESC(Human embryonic stem cells)	Differentiated ESC	Increase
19015728	Homo sapiens	mir122			ESC(Human embryonic stem cells)	Differentiated ESC	Increase
19015728	Homo sapiens	mir30b			ESC(Human embryonic stem cells)	Differentiated ESC	Increase
19015728	Homo sapiens	mir373			ESC(Human embryonic stem cells)	Differentiated ESC	Increase
19015728	Homo sapiens	mir375			ESC(Human embryonic stem cells)	Differentiated ESC	Increase
19015728	Homo sapiens	mir218			ESC(Human embryonic stem cells)	Differentiated ESC	Increase
19015728	Homo sapiens	mir24			ESC(Human embryonic stem cells)	Differentiated ESC	Increase
19015728	Homo sapiens	mir371-3p			ESC(Human embryonic stem cells)	Differentiated ESC	Increase
19015728	Homo sapiens	mir371-5p			ESC(Human embryonic stem cells)	Differentiated ESC	Increase
19015728	Homo sapiens	mir500			ESC(Human embryonic stem cells)	Differentiated ESC	Increase
19073166	Homo sapiens	mir106a			ESC(Human embryonic stem cells)	Differentiated ESC	Increase
19073166	Homo sapiens	mir20a			ESC(Human embryonic stem cells)	Differentiated ESC	Increase
19284351	Homo sapiens	mir18a			ESC(Human embryonic stem cells)	Fetal fibroblasts	Decrease
19284351	Homo sapiens	mir19a			ESC(Human embryonic stem cells)	Fetal fibroblasts	Decrease
19284351	Homo sapiens	mir20a			ESC(Human embryonic stem cells)	Fetal fibroblasts	Decrease
19284351	Homo sapiens	mir17-3p			ESC(Human embryonic stem cells)	Fetal fibroblasts	Decrease
19284351	Homo sapiens	mir17-5p			ESC(Human embryonic stem cells)	Fetal fibroblasts	Decrease
19284351	Homo sapiens	mir19b-1			ESC(Human embryonic stem cells)	Fetal fibroblasts	Decrease
19284351	Homo sapiens	mir92-1			ESC(Human embryonic stem cells)	Fetal fibroblasts	Decrease
20128659	Homo sapiens	mir106a			ESC(Human embryonic stem cells)	NTera-2 cells	Decrease
20128659	Homo sapiens	mir106b			ESC(Human embryonic stem cells)	NTera-2 cells	Decrease
20128659	Homo sapiens	mir130a			ESC(Human embryonic stem cells)	NTera-2 cells	Decrease
20128659	Homo sapiens	mir17			ESC(Human embryonic stem cells)	NTera-2 cells	Decrease
20128659	Homo sapiens	mir17*			ESC(Human embryonic stem cells)	NTera-2 cells	Decrease
20128659	Homo sapiens	mir18a			ESC(Human embryonic stem cells)	NTera-2 cells	Decrease
20128659	Homo sapiens	mir19a			ESC(Human embryonic stem cells)	NTera-2 cells	Decrease
20128659	Homo sapiens	mir20a			ESC(Human embryonic stem cells)	NTera-2 cells	Decrease
20128659	Homo sapiens	mir302a			ESC(Human embryonic stem cells)	NTera-2 cells	Decrease
20128659	Homo sapiens	mir302a*			ESC(Human embryonic stem cells)	NTera-2 cells	Decrease
20128659	Homo sapiens	mir302b			ESC(Human embryonic stem cells)	NTera-2 cells	Decrease
20128659	Homo sapiens	mir302b*			ESC(Human embryonic stem cells)	NTera-2 cells	Decrease
20128659	Homo sapiens	mir302c			ESC(Human embryonic stem cells)	NTera-2 cells	Decrease
20128659	Homo sapiens	mir302d			ESC(Human embryonic stem cells)	NTera-2 cells	Decrease
20128659	Homo sapiens	mir367			ESC(Human embryonic stem cells)	NTera-2 cells	Decrease
20128659	Homo sapiens	mir372			ESC(Human embryonic stem cells)	NTera-2 cells	Decrease
20128659	Homo sapiens	mir373			ESC(Human embryonic stem cells)	NTera-2 cells	Decrease
20128659	Homo sapiens	mir363			ESC(Human embryonic stem cells)	NTera-2 cells	Decrease
20128659	Homo sapiens	mir20b			ESC(Human embryonic stem cells)	NTera-2 cells	Decrease
20128659	Homo sapiens	mir18b			ESC(Human embryonic stem cells)	NTera-2 cells	Decrease
20128659	Homo sapiens	mir498			ESC(Human embryonic stem cells)	NTera-2 cells	Decrease
20128659	Homo sapiens	mir519e*			ESC(Human embryonic stem cells)	NTera-2 cells	Decrease
20128659	Homo sapiens	mir520f			ESC(Human embryonic stem cells)	NTera-2 cells	Decrease
20128659	Homo sapiens	mir519c			ESC(Human embryonic stem cells)	NTera-2 cells	Decrease
20128659	Homo sapiens	mir526b			ESC(Human embryonic stem cells)	NTera-2 cells	Decrease
20128659	Homo sapiens	mir519b			ESC(Human embryonic stem cells)	NTera-2 cells	Decrease
20128659	Homo sapiens	mir525			ESC(Human embryonic stem cells)	NTera-2 cells	Decrease
20128659	Homo sapiens	mir523			ESC(Human embryonic stem cells)	NTera-2 cells	Decrease
20128659	Homo sapiens	mir518f			ESC(Human embryonic stem cells)	NTera-2 cells	Decrease
20128659	Homo sapiens	mir518f*			ESC(Human embryonic stem cells)	NTera-2 cells	Decrease
20128659	Homo sapiens	mir520b			ESC(Human embryonic stem cells)	NTera-2 cells	Decrease
20128659	Homo sapiens	mir518b			ESC(Human embryonic stem cells)	NTera-2 cells	Decrease
20128659	Homo sapiens	mir520c			ESC(Human embryonic stem cells)	NTera-2 cells	Decrease
20128659	Homo sapiens	mir517a			ESC(Human embryonic stem cells)	NTera-2 cells	Decrease
20128659	Homo sapiens	mir519d			ESC(Human embryonic stem cells)	NTera-2 cells	Decrease
20128659	Homo sapiens	mir520d			ESC(Human embryonic stem cells)	NTera-2 cells	Decrease
20128659	Homo sapiens	mir517b			ESC(Human embryonic stem cells)	NTera-2 cells	Decrease
20128659	Homo sapiens	mir520g			ESC(Human embryonic stem cells)	NTera-2 cells	Decrease
20128659	Homo sapiens	mir518e			ESC(Human embryonic stem cells)	NTera-2 cells	Decrease
20128659	Homo sapiens	mir517c			ESC(Human embryonic stem cells)	NTera-2 cells	Decrease
20128659	Homo sapiens	mir527			ESC(Human embryonic stem cells)	NTera-2 cells	Decrease
20128659	Homo sapiens	mir19b-1			ESC(Human embryonic stem cells)	NTera-2 cells	Decrease
20128659	Homo sapiens	mir19b-2			ESC(Human embryonic stem cells)	NTera-2 cells	Decrease
20128659	Homo sapiens	mir301			ESC(Human embryonic stem cells)	NTera-2 cells	Decrease
20128659	Homo sapiens	mir512-5p			ESC(Human embryonic stem cells)	NTera-2 cells	Decrease
20128659	Homo sapiens	mir515-3p			ESC(Human embryonic stem cells)	NTera-2 cells	Decrease
20128659	Homo sapiens	mir516a-5p			ESC(Human embryonic stem cells)	NTera-2 cells	Decrease
20128659	Homo sapiens	mir518a			ESC(Human embryonic stem cells)	NTera-2 cells	Decrease
20128659	Homo sapiens	mir520a-3p			ESC(Human embryonic stem cells)	NTera-2 cells	Decrease
20128659	Homo sapiens	mir521			ESC(Human embryonic stem cells)	NTera-2 cells	Decrease
20128659	Homo sapiens	mir524-3p			ESC(Human embryonic stem cells)	NTera-2 cells	Decrease
20128659	Homo sapiens	mir526a			ESC(Human embryonic stem cells)	NTera-2 cells	Decrease
19582159	Homo sapiens	mirlet7b			ESC(Human embryonic stem cells)	None/Absent	Detected
19582159	Homo sapiens	mirlet7c			ESC(Human embryonic stem cells)	None/Absent	Detected
19582159	Homo sapiens	mirlet7d			ESC(Human embryonic stem cells)	None/Absent	Detected
19582159	Homo sapiens	mir106a			ESC(Human embryonic stem cells)	None/Absent	Detected
19582159	Homo sapiens	mir125a			ESC(Human embryonic stem cells)	None/Absent	Detected
19582159	Homo sapiens	mir127			ESC(Human embryonic stem cells)	None/Absent	Detected
19582159	Homo sapiens	mir130a			ESC(Human embryonic stem cells)	None/Absent	Detected
19582159	Homo sapiens	mir134			ESC(Human embryonic stem cells)	None/Absent	Detected
19582159	Homo sapiens	mir136			ESC(Human embryonic stem cells)	None/Absent	Detected
19582159	Homo sapiens	mir143			ESC(Human embryonic stem cells)	None/Absent	Detected
19582159	Homo sapiens	mir145			ESC(Human embryonic stem cells)	None/Absent	Detected
19582159	Homo sapiens	mir15a			ESC(Human embryonic stem cells)	None/Absent	Detected
19582159	Homo sapiens	mir15b			ESC(Human embryonic stem cells)	None/Absent	Detected
19582159	Homo sapiens	mir18a			ESC(Human embryonic stem cells)	None/Absent	Detected
19582159	Homo sapiens	mir182			ESC(Human embryonic stem cells)	None/Absent	Detected
19582159	Homo sapiens	mir193a			ESC(Human embryonic stem cells)	None/Absent	Detected
19582159	Homo sapiens	mir195			ESC(Human embryonic stem cells)	None/Absent	Detected
19582159	Homo sapiens	mir19a			ESC(Human embryonic stem cells)	None/Absent	Detected
19582159	Homo sapiens	mir20a			ESC(Human embryonic stem cells)	None/Absent	Detected
19582159	Homo sapiens	mir21			ESC(Human embryonic stem cells)	None/Absent	Detected
19582159	Homo sapiens	mir210			ESC(Human embryonic stem cells)	None/Absent	Detected
19582159	Homo sapiens	mir22			ESC(Human embryonic stem cells)	None/Absent	Detected
19582159	Homo sapiens	mir23a			ESC(Human embryonic stem cells)	None/Absent	Detected
19582159	Homo sapiens	mir23b			ESC(Human embryonic stem cells)	None/Absent	Detected
19582159	Homo sapiens	mir25			ESC(Human embryonic stem cells)	None/Absent	Detected
19582159	Homo sapiens	mir26b			ESC(Human embryonic stem cells)	None/Absent	Detected
19582159	Homo sapiens	mir27a			ESC(Human embryonic stem cells)	None/Absent	Detected
19582159	Homo sapiens	mir27b			ESC(Human embryonic stem cells)	None/Absent	Detected
19582159	Homo sapiens	mir29a			ESC(Human embryonic stem cells)	None/Absent	Detected
19582159	Homo sapiens	mir29c			ESC(Human embryonic stem cells)	None/Absent	Detected
19582159	Homo sapiens	mir30b			ESC(Human embryonic stem cells)	None/Absent	Detected
19582159	Homo sapiens	mir34a			ESC(Human embryonic stem cells)	None/Absent	Detected
19582159	Homo sapiens	mir93			ESC(Human embryonic stem cells)	None/Absent	Detected
19582159	Homo sapiens	mir96			ESC(Human embryonic stem cells)	None/Absent	Detected
19582159	Homo sapiens	mir99b			ESC(Human embryonic stem cells)	None/Absent	Detected
19582159	Homo sapiens	mir135b			ESC(Human embryonic stem cells)	None/Absent	Detected
19582159	Homo sapiens	mir302d			ESC(Human embryonic stem cells)	None/Absent	Detected
19582159	Homo sapiens	mir345			ESC(Human embryonic stem cells)	None/Absent	Detected
19582159	Homo sapiens	mir424			ESC(Human embryonic stem cells)	None/Absent	Detected
19582159	Homo sapiens	mir18b			ESC(Human embryonic stem cells)	None/Absent	Detected
19582159	Homo sapiens	mir376b			ESC(Human embryonic stem cells)	None/Absent	Detected
19582159	Homo sapiens	mir503			ESC(Human embryonic stem cells)	None/Absent	Detected
19582159	Homo sapiens	mir298			ESC(Human embryonic stem cells)	None/Absent	Detected
19582159	Homo sapiens	mir297			ESC(Human embryonic stem cells)	None/Absent	Detected
19582159	Homo sapiens	mir466			ESC(Human embryonic stem cells)	None/Absent	Detected
19582159	Homo sapiens	mir16			ESC(Human embryonic stem cells)	None/Absent	Detected
19582159	Homo sapiens	mir199a			ESC(Human embryonic stem cells)	None/Absent	Detected
19582159	Homo sapiens	mir19b			ESC(Human embryonic stem cells)	None/Absent	Detected
19582159	Homo sapiens	mir24			ESC(Human embryonic stem cells)	None/Absent	Detected
19582159	Homo sapiens	mir26a			ESC(Human embryonic stem cells)	None/Absent	Detected
19582159	Homo sapiens	mir291-5p			ESC(Human embryonic stem cells)	None/Absent	Detected
19582159	Homo sapiens	mir293			ESC(Human embryonic stem cells)	None/Absent	Detected
19582159	Homo sapiens	mir295			ESC(Human embryonic stem cells)	None/Absent	Detected
19582159	Homo sapiens	mir322			ESC(Human embryonic stem cells)	None/Absent	Detected
19582159	Homo sapiens	mir324-3p			ESC(Human embryonic stem cells)	None/Absent	Detected
19582159	Homo sapiens	mir33			ESC(Human embryonic stem cells)	None/Absent	Detected
19582159	Homo sapiens	mir351			ESC(Human embryonic stem cells)	None/Absent	Detected
19582159	Homo sapiens	mir369-3p			ESC(Human embryonic stem cells)	None/Absent	Detected
19582159	Homo sapiens	mir376a			ESC(Human embryonic stem cells)	None/Absent	Detected
19582159	Homo sapiens	mir434-5p			ESC(Human embryonic stem cells)	None/Absent	Detected
19582159	Homo sapiens	mir467			ESC(Human embryonic stem cells)	None/Absent	Detected
19582159	Homo sapiens	mir7b			ESC(Human embryonic stem cells)	None/Absent	Detected
19582159	Homo sapiens	mirlet7a			ESC(Human embryonic stem cells)	None/Absent	Detected
19073166	Homo sapiens	mir17-5p			ESC(Human embryonic stem cells)	Differentiated ESC	Increase
19309508	Homo sapiens	mir520c	CD44	3'UTR	ESC(Human embryonic stem cells)	Differentiated ESC	Decrease
19309508	Homo sapiens	mir141	CLOCK	3'UTR	ESC(Human embryonic stem cells)	Differentiated ESC	Decrease
19309508	Homo sapiens	mir372	LAST2	3'UTR	ESC(Human embryonic stem cells)	Differentiated ESC	Decrease
19309508	Homo sapiens	mir200c	TCF8	3'UTR	ESC(Human embryonic stem cells)	Differentiated ESC	Decrease
19309508	Homo sapiens	mir141	ZEB1	3'UTR	ESC(Human embryonic stem cells)	Differentiated ESC	Decrease
19309508	Homo sapiens	mir200c	ZEB1	3'UTR	ESC(Human embryonic stem cells)	Differentiated ESC	Decrease
19309508	Homo sapiens	mir141	ZEB2	3'UTR	ESC(Human embryonic stem cells)	Differentiated ESC	Decrease
19309508	Homo sapiens	mir200c	ZEB2	3'UTR	ESC(Human embryonic stem cells)	Differentiated ESC	Decrease
19309508	Homo sapiens	mir302a			ESC(Human embryonic stem cells)	Differentiated ESC	Decrease
19309508	Homo sapiens	mir302b			ESC(Human embryonic stem cells)	Differentiated ESC	Decrease
19309508	Homo sapiens	mir302c			ESC(Human embryonic stem cells)	Differentiated ESC	Decrease
19309508	Homo sapiens	mir302d			ESC(Human embryonic stem cells)	Differentiated ESC	Decrease
19309508	Homo sapiens	mir367			ESC(Human embryonic stem cells)	Differentiated ESC	Decrease
19309508	Homo sapiens	mir520e			ESC(Human embryonic stem cells)	Differentiated ESC	Decrease
19309508	Homo sapiens	mir519e			ESC(Human embryonic stem cells)	Differentiated ESC	Decrease
19309508	Homo sapiens	mir520f			ESC(Human embryonic stem cells)	Differentiated ESC	Decrease
19309508	Homo sapiens	mir519c			ESC(Human embryonic stem cells)	Differentiated ESC	Decrease
19309508	Homo sapiens	mir519b			ESC(Human embryonic stem cells)	Differentiated ESC	Decrease
19309508	Homo sapiens	mir520b			ESC(Human embryonic stem cells)	Differentiated ESC	Decrease
19309508	Homo sapiens	mir517b			ESC(Human embryonic stem cells)	Differentiated ESC	Decrease
19309508	Homo sapiens	mir515-5p			ESC(Human embryonic stem cells)	Differentiated ESC	Decrease
19409607	Homo sapiens	mir145	KLF4	3'UTR	ESC(Human embryonic stem cells)	Differentiated ESC	Increase
19409607	Homo sapiens	mir145	POU5F1	3'UTR	ESC(Human embryonic stem cells)	Differentiated ESC	Increase
19409607	Homo sapiens	mir145	SOX2	3'UTR	ESC(Human embryonic stem cells)	Differentiated ESC	Increase
18474618	Homo sapiens	mir126	HOXA9	3'UTR	HSC(Human hematopoietic stem cells)	HPC(Human hematopoietic progenitor cells)	Decrease
18189265	Homo sapiens	mir520h	ABCG2	3'UTR	HSC(Human hematopoietic stem cells)	Hematopoietic progenitor cells	Increase
18189265	Homo sapiens	mir129	CAMTA1	3'UTR	HSC(Human hematopoietic stem cells)	None/Absent	Detected
18189265	Homo sapiens	mir129	EIF2C3	3'UTR	HSC(Human hematopoietic stem cells)	None/Absent	Detected
19816956	Homo sapiens	mir21	TGFBR2	3'UTR	MSC(Human mesenchymal stem cells)	None/Absent	Detected
20039258	Homo sapiens	mir204	RUNX2	3'UTR	MSC(Human mesenchymal stem cells)	None/Absent	Detected
19440384	Homo sapiens	mir27a			MSC(Human mesenchymal stem cells)	None/Absent	Detected
19440384	Homo sapiens	mir148b			MSC(Human mesenchymal stem cells)	None/Absent	Detected
19440384	Homo sapiens	mir489			MSC(Human mesenchymal stem cells)	None/Absent	Detected
19795981	Homo sapiens	mir135b	CADM3		USSC(Unrestricted somatic stem cells)	Differentiated USSC	Increase
19795981	Homo sapiens	mir135b	CKB		USSC(Unrestricted somatic stem cells)	Differentiated USSC	Increase
19795981	Homo sapiens	mir135b	COL15A1		USSC(Unrestricted somatic stem cells)	Differentiated USSC	Increase
19795981	Homo sapiens	mir135b	CRIP1		USSC(Unrestricted somatic stem cells)	Differentiated USSC	Increase
19795981	Homo sapiens	mir135b	GPR12		USSC(Unrestricted somatic stem cells)	Differentiated USSC	Increase
19795981	Homo sapiens	mir135b	IL31		USSC(Unrestricted somatic stem cells)	Differentiated USSC	Increase
19795981	Homo sapiens	mir135b	KCNQ1DN		USSC(Unrestricted somatic stem cells)	Differentiated USSC	Increase
19795981	Homo sapiens	mir135b	LHB		USSC(Unrestricted somatic stem cells)	Differentiated USSC	Increase
19795981	Homo sapiens	mir135b	MGC23284		USSC(Unrestricted somatic stem cells)	Differentiated USSC	Increase
19795981	Homo sapiens	mir135b	REXO1L1		USSC(Unrestricted somatic stem cells)	Differentiated USSC	Increase
17716626	Mus musculus	mir302c			ECC(Mouse P19 embryonic carcinoma cells)	Differentiated ECC	Decrease
17716626	Mus musculus	mir367			ECC(Mouse P19 embryonic carcinoma cells)	Differentiated ECC	Decrease
17716626	Mus musculus	mir302a			ECC(Mouse P19 embryonic carcinoma cells)	Differentiated ECC	Decrease
17716626	Mus musculus	mir302d			ECC(Mouse P19 embryonic carcinoma cells)	Differentiated ECC	Decrease
17716626	Mus musculus	mir302b			ECC(Mouse P19 embryonic carcinoma cells)	Differentiated ECC	Decrease
19280062	Mus musculus	mir20a			ECC(Mouse P19 embryonic carcinoma cells)	NSC(Mouse neural stem cells)	Increase
19280062	Mus musculus	mir130a			ECC(Mouse P19 embryonic carcinoma cells)	NSC(Mouse neural stem cells)	Increase
19280062	Mus musculus	mir134			ECC(Mouse P19 embryonic carcinoma cells)	NSC(Mouse neural stem cells)	Increase
19280062	Mus musculus	mir153			ECC(Mouse P19 embryonic carcinoma cells)	NSC(Mouse neural stem cells)	Increase
19280062	Mus musculus	mir154			ECC(Mouse P19 embryonic carcinoma cells)	NSC(Mouse neural stem cells)	Increase
19280062	Mus musculus	mir191			ECC(Mouse P19 embryonic carcinoma cells)	NSC(Mouse neural stem cells)	Increase
19280062	Mus musculus	mir210			ECC(Mouse P19 embryonic carcinoma cells)	NSC(Mouse neural stem cells)	Increase
19280062	Mus musculus	mir26b			ECC(Mouse P19 embryonic carcinoma cells)	NSC(Mouse neural stem cells)	Increase
19280062	Mus musculus	mir130b			ECC(Mouse P19 embryonic carcinoma cells)	NSC(Mouse neural stem cells)	Increase
19280062	Mus musculus	mir135b			ECC(Mouse P19 embryonic carcinoma cells)	NSC(Mouse neural stem cells)	Increase
19280062	Mus musculus	mir181c			ECC(Mouse P19 embryonic carcinoma cells)	NSC(Mouse neural stem cells)	Increase
19280062	Mus musculus	mir221			ECC(Mouse P19 embryonic carcinoma cells)	NSC(Mouse neural stem cells)	Increase
19280062	Mus musculus	mir300			ECC(Mouse P19 embryonic carcinoma cells)	NSC(Mouse neural stem cells)	Increase
19280062	Mus musculus	mir341			ECC(Mouse P19 embryonic carcinoma cells)	NSC(Mouse neural stem cells)	Increase
19280062	Mus musculus	mir376a			ECC(Mouse P19 embryonic carcinoma cells)	NSC(Mouse neural stem cells)	Increase
19280062	Mus musculus	mir410			ECC(Mouse P19 embryonic carcinoma cells)	NSC(Mouse neural stem cells)	Increase
19280062	Mus musculus	mir33			ECC(Mouse P19 embryonic carcinoma cells)	NSC(Mouse neural stem cells)	Increase
19280062	Mus musculus	mir382			ECC(Mouse P19 embryonic carcinoma cells)	NSC(Mouse neural stem cells)	Increase
19280062	Mus musculus	mir106b			ECC(Mouse P19 embryonic carcinoma cells)	NSC(Mouse neural stem cells)	Increase
19280062	Mus musculus	mir381			ECC(Mouse P19 embryonic carcinoma cells)	NSC(Mouse neural stem cells)	Increase
19280062	Mus musculus	mir103			ECC(Mouse P19 embryonic carcinoma cells)	NSC(Mouse neural stem cells)	Increase
19280062	Mus musculus	mir124			ECC(Mouse P19 embryonic carcinoma cells)	NSC(Mouse neural stem cells)	Increase
19280062	Mus musculus	mir135a			ECC(Mouse P19 embryonic carcinoma cells)	NSC(Mouse neural stem cells)	Increase
19280062	Mus musculus	mir151-3p			ECC(Mouse P19 embryonic carcinoma cells)	NSC(Mouse neural stem cells)	Increase
19280062	Mus musculus	mir16			ECC(Mouse P19 embryonic carcinoma cells)	NSC(Mouse neural stem cells)	Increase
19280062	Mus musculus	mir181a			ECC(Mouse P19 embryonic carcinoma cells)	NSC(Mouse neural stem cells)	Increase
19280062	Mus musculus	mir181b			ECC(Mouse P19 embryonic carcinoma cells)	NSC(Mouse neural stem cells)	Increase
19280062	Mus musculus	mir219			ECC(Mouse P19 embryonic carcinoma cells)	NSC(Mouse neural stem cells)	Increase
19280062	Mus musculus	mir26a			ECC(Mouse P19 embryonic carcinoma cells)	NSC(Mouse neural stem cells)	Increase
19280062	Mus musculus	mir335-5p			ECC(Mouse P19 embryonic carcinoma cells)	NSC(Mouse neural stem cells)	Increase
19280062	Mus musculus	mir369-3p			ECC(Mouse P19 embryonic carcinoma cells)	NSC(Mouse neural stem cells)	Increase
19280062	Mus musculus	mir9			ECC(Mouse P19 embryonic carcinoma cells)	NSC(Mouse neural stem cells)	Increase
19679099	Mus musculus	mir125b	Lin28	3'UTR	ECC(Mouse P19 embryonic carcinoma cells)	None/Absent	Detected
19679099	Mus musculus	mir9	Lin28	3'UTR	ECC(Mouse P19 embryonic carcinoma cells)	None/Absent	Detected
19679099	Mus musculus	mirlet7	Lin28	3'UTR	ECC(Mouse P19 embryonic carcinoma cells)	None/Absent	Detected
19280062	Mus musculus	mir22			ECC(Mouse P19 embryonic carcinoma cells)	NSC(Mouse neural stem cells)	Decrease
19280062	Mus musculus	mir10b			ECC(Mouse P19 embryonic carcinoma cells)	NSC(Mouse neural stem cells)	Decrease
19280062	Mus musculus	mir182			ECC(Mouse P19 embryonic carcinoma cells)	NSC(Mouse neural stem cells)	Decrease
19280062	Mus musculus	mir183			ECC(Mouse P19 embryonic carcinoma cells)	NSC(Mouse neural stem cells)	Decrease
19280062	Mus musculus	mir23a			ECC(Mouse P19 embryonic carcinoma cells)	NSC(Mouse neural stem cells)	Decrease
19280062	Mus musculus	mir23b			ECC(Mouse P19 embryonic carcinoma cells)	NSC(Mouse neural stem cells)	Decrease
19280062	Mus musculus	mir27a			ECC(Mouse P19 embryonic carcinoma cells)	NSC(Mouse neural stem cells)	Decrease
19280062	Mus musculus	mir27b			ECC(Mouse P19 embryonic carcinoma cells)	NSC(Mouse neural stem cells)	Decrease
19280062	Mus musculus	mir29a			ECC(Mouse P19 embryonic carcinoma cells)	NSC(Mouse neural stem cells)	Decrease
19280062	Mus musculus	mir200b			ECC(Mouse P19 embryonic carcinoma cells)	NSC(Mouse neural stem cells)	Decrease
19280062	Mus musculus	mir298			ECC(Mouse P19 embryonic carcinoma cells)	NSC(Mouse neural stem cells)	Decrease
19280062	Mus musculus	mir302c			ECC(Mouse P19 embryonic carcinoma cells)	NSC(Mouse neural stem cells)	Decrease
19280062	Mus musculus	mir346			ECC(Mouse P19 embryonic carcinoma cells)	NSC(Mouse neural stem cells)	Decrease
19280062	Mus musculus	mir96			ECC(Mouse P19 embryonic carcinoma cells)	NSC(Mouse neural stem cells)	Decrease
19280062	Mus musculus	mir31			ECC(Mouse P19 embryonic carcinoma cells)	NSC(Mouse neural stem cells)	Decrease
19280062	Mus musculus	mir302a			ECC(Mouse P19 embryonic carcinoma cells)	NSC(Mouse neural stem cells)	Decrease
19280062	Mus musculus	mir302d			ECC(Mouse P19 embryonic carcinoma cells)	NSC(Mouse neural stem cells)	Decrease
19280062	Mus musculus	mir302b			ECC(Mouse P19 embryonic carcinoma cells)	NSC(Mouse neural stem cells)	Decrease
19280062	Mus musculus	mir499			ECC(Mouse P19 embryonic carcinoma cells)	NSC(Mouse neural stem cells)	Decrease
19280062	Mus musculus	mir294			ECC(Mouse P19 embryonic carcinoma cells)	NSC(Mouse neural stem cells)	Decrease
19280062	Mus musculus	mir295			ECC(Mouse P19 embryonic carcinoma cells)	NSC(Mouse neural stem cells)	Decrease
19280062	Mus musculus	mir293			ECC(Mouse P19 embryonic carcinoma cells)	NSC(Mouse neural stem cells)	Decrease
19280062	Mus musculus	mir24			ECC(Mouse P19 embryonic carcinoma cells)	NSC(Mouse neural stem cells)	Decrease
19280062	Mus musculus	mir290-5p			ECC(Mouse P19 embryonic carcinoma cells)	NSC(Mouse neural stem cells)	Decrease
19280062	Mus musculus	mir291a-3p			ECC(Mouse P19 embryonic carcinoma cells)	NSC(Mouse neural stem cells)	Decrease
19280062	Mus musculus	mir291a-5p			ECC(Mouse P19 embryonic carcinoma cells)	NSC(Mouse neural stem cells)	Decrease
19280062	Mus musculus	mir291b-5p			ECC(Mouse P19 embryonic carcinoma cells)	NSC(Mouse neural stem cells)	Decrease
19280062	Mus musculus	mir292-3p			ECC(Mouse P19 embryonic carcinoma cells)	NSC(Mouse neural stem cells)	Decrease
19280062	Mus musculus	mir292-5p			ECC(Mouse P19 embryonic carcinoma cells)	NSC(Mouse neural stem cells)	Decrease
19280062	Mus musculus	mir29b			ECC(Mouse P19 embryonic carcinoma cells)	NSC(Mouse neural stem cells)	Decrease
19280062	Mus musculus	mir7			ECC(Mouse P19 embryonic carcinoma cells)	NSC(Mouse neural stem cells)	Decrease
16227573	Mus musculus	mir125a	Lin28	3'UTR	ECC(Mouse P19 embryonic carcinoma cells)	None/Absent	Detected
16227573	Mus musculus	mir125b	Lin28	3'UTR	ECC(Mouse P19 embryonic carcinoma cells)	None/Absent	Detected
18697907	Mus musculus	mir291a-3p			ECC(Mouse P19 embryonic carcinoma cells)	None/Absent	Detected
18697907	Mus musculus	mir292-3p			ECC(Mouse P19 embryonic carcinoma cells)	None/Absent	Detected
18697907	Mus musculus	mir293			ECC(Mouse P19 embryonic carcinoma cells)	None/Absent	Detected
18697907	Mus musculus	mir294			ECC(Mouse P19 embryonic carcinoma cells)	None/Absent	Detected
18697907	Mus musculus	mir295			ECC(Mouse P19 embryonic carcinoma cells)	None/Absent	Detected
18697907	Mus musculus	mir302a			ECC(Mouse P19 embryonic carcinoma cells)	None/Absent	Detected
18697907	Mus musculus	mir302b			ECC(Mouse P19 embryonic carcinoma cells)	None/Absent	Detected
18697907	Mus musculus	mir302c			ECC(Mouse P19 embryonic carcinoma cells)	None/Absent	Detected
18697907	Mus musculus	mir302d			ECC(Mouse P19 embryonic carcinoma cells)	None/Absent	Detected
18697907	Mus musculus	mir290			ECC(Mouse P19 embryonic carcinoma cells)	None/Absent	Detected
20452321	Mus musculus	mir140			ESC(Mouse embryonic stem cells)	ICM(Inner Cell Mass)	Increase
20452321	Mus musculus	mir140			ESC(Mouse embryonic stem cells)	ICM(Inner Cell Mass)	Increase
20452321	Mus musculus	mir30a-3p			ESC(Mouse embryonic stem cells)	ICM(Inner Cell Mass)	Increase
20452321	Mus musculus	mir200b			ESC(Mouse embryonic stem cells)	ICM(Inner Cell Mass)	Increase
20452321	Mus musculus	mirlet7a			ESC(Mouse embryonic stem cells)	ICM(Inner Cell Mass)	Increase
20452321	Mus musculus	mirlet7e			ESC(Mouse embryonic stem cells)	ICM(Inner Cell Mass)	Increase
20452321	Mus musculus	mir103			ESC(Mouse embryonic stem cells)	ICM(Inner Cell Mass)	Increase
20452321	Mus musculus	mir30e			ESC(Mouse embryonic stem cells)	ICM(Inner Cell Mass)	Increase
20452321	Mus musculus	mir328			ESC(Mouse embryonic stem cells)	ICM(Inner Cell Mass)	Increase
20452321	Mus musculus	mir470			ESC(Mouse embryonic stem cells)	ICM(Inner Cell Mass)	Increase
20452321	Mus musculus	mir324-5p			ESC(Mouse embryonic stem cells)	ICM(Inner Cell Mass)	Increase
20452321	Mus musculus	mir351			ESC(Mouse embryonic stem cells)	ICM(Inner Cell Mass)	Increase
20452321	Mus musculus	mir709			ESC(Mouse embryonic stem cells)	ICM(Inner Cell Mass)	Increase
20452321	Mus musculus	mir714			ESC(Mouse embryonic stem cells)	ICM(Inner Cell Mass)	Increase
20452321	Mus musculus	mir30c			ESC(Mouse embryonic stem cells)	ICM(Inner Cell Mass)	Increase
20452321	Mus musculus	mir424			ESC(Mouse embryonic stem cells)	ICM(Inner Cell Mass)	Increase
20452321	Mus musculus	mir689			ESC(Mouse embryonic stem cells)	ICM(Inner Cell Mass)	Increase
20452321	Mus musculus	mirlet7f			ESC(Mouse embryonic stem cells)	ICM(Inner Cell Mass)	Increase
20452321	Mus musculus	mir24			ESC(Mouse embryonic stem cells)	ICM(Inner Cell Mass)	Decrease
20452321	Mus musculus	mir21			ESC(Mouse embryonic stem cells)	ICM(Inner Cell Mass)	Decrease
20452321	Mus musculus	mir149			ESC(Mouse embryonic stem cells)	ICM(Inner Cell Mass)	Decrease
20452321	Mus musculus	mir150			ESC(Mouse embryonic stem cells)	ICM(Inner Cell Mass)	Decrease
20452321	Mus musculus	mir195			ESC(Mouse embryonic stem cells)	ICM(Inner Cell Mass)	Decrease
20452321	Mus musculus	mir19b			ESC(Mouse embryonic stem cells)	ICM(Inner Cell Mass)	Decrease
20452321	Mus musculus	mir23a			ESC(Mouse embryonic stem cells)	ICM(Inner Cell Mass)	Decrease
20452321	Mus musculus	mir27a			ESC(Mouse embryonic stem cells)	ICM(Inner Cell Mass)	Decrease
20452321	Mus musculus	mir125b			ESC(Mouse embryonic stem cells)	ICM(Inner Cell Mass)	Decrease
20452321	Mus musculus	mir23b			ESC(Mouse embryonic stem cells)	ICM(Inner Cell Mass)	Decrease
20452321	Mus musculus	mir129-3p			ESC(Mouse embryonic stem cells)	ICM(Inner Cell Mass)	Decrease
20452321	Mus musculus	mir107			ESC(Mouse embryonic stem cells)	ICM(Inner Cell Mass)	Decrease
20452321	Mus musculus	mir221			ESC(Mouse embryonic stem cells)	ICM(Inner Cell Mass)	Decrease
20452321	Mus musculus	mir222			ESC(Mouse embryonic stem cells)	ICM(Inner Cell Mass)	Decrease
20452321	Mus musculus	mir28			ESC(Mouse embryonic stem cells)	ICM(Inner Cell Mass)	Decrease
20452321	Mus musculus	mir34a			ESC(Mouse embryonic stem cells)	ICM(Inner Cell Mass)	Decrease
20452321	Mus musculus	mir449			ESC(Mouse embryonic stem cells)	ICM(Inner Cell Mass)	Decrease
20452321	Mus musculus	mir540			ESC(Mouse embryonic stem cells)	ICM(Inner Cell Mass)	Decrease
20452321	Mus musculus	mir19a			ESC(Mouse embryonic stem cells)	ICM(Inner Cell Mass)	Decrease
20452321	Mus musculus	mir224			ESC(Mouse embryonic stem cells)	ICM(Inner Cell Mass)	Decrease
20452321	Mus musculus	mir31			ESC(Mouse embryonic stem cells)	ICM(Inner Cell Mass)	Decrease
20452321	Mus musculus	mir296			ESC(Mouse embryonic stem cells)	ICM(Inner Cell Mass)	Decrease
20452321	Mus musculus	mir367			ESC(Mouse embryonic stem cells)	ICM(Inner Cell Mass)	Decrease
20452321	Mus musculus	mir20b			ESC(Mouse embryonic stem cells)	ICM(Inner Cell Mass)	Decrease
20452321	Mus musculus	mir335			ESC(Mouse embryonic stem cells)	ICM(Inner Cell Mass)	Decrease
20452321	Mus musculus	mir433-5p			ESC(Mouse embryonic stem cells)	ICM(Inner Cell Mass)	Decrease
20452321	Mus musculus	mir700			ESC(Mouse embryonic stem cells)	ICM(Inner Cell Mass)	Decrease
20452321	Mus musculus	mir92			ESC(Mouse embryonic stem cells)	ICM(Inner Cell Mass)	Decrease
20452321	Mus musculus	mir106a			ESC(Mouse embryonic stem cells)	ICM(Inner Cell Mass)	Decrease
20452321	Mus musculus	mir130a			ESC(Mouse embryonic stem cells)	ICM(Inner Cell Mass)	Decrease
20452321	Mus musculus	mir135a			ESC(Mouse embryonic stem cells)	ICM(Inner Cell Mass)	Decrease
20452321	Mus musculus	mir135b			ESC(Mouse embryonic stem cells)	ICM(Inner Cell Mass)	Decrease
12919684	Mus musculus	mir18			ESC(Mouse embryonic stem cells)	Differentiated ESC	Decrease
12919684	Mus musculus	mir127			ESC(Mouse embryonic stem cells)	Differentiated ESC	Decrease
12919684	Mus musculus	mir15b			ESC(Mouse embryonic stem cells)	Differentiated ESC	Decrease
12919684	Mus musculus	mir193			ESC(Mouse embryonic stem cells)	Differentiated ESC	Decrease
12919684	Mus musculus	mir29a			ESC(Mouse embryonic stem cells)	Differentiated ESC	Decrease
12919684	Mus musculus	mirlet7d			ESC(Mouse embryonic stem cells)	Differentiated ESC	Decrease
12919684	Mus musculus	mir130b			ESC(Mouse embryonic stem cells)	Differentiated ESC	Decrease
12919684	Mus musculus	mir30e			ESC(Mouse embryonic stem cells)	Differentiated ESC	Decrease
12919684	Mus musculus	mir34a			ESC(Mouse embryonic stem cells)	Differentiated ESC	Decrease
12919684	Mus musculus	mir31			ESC(Mouse embryonic stem cells)	Differentiated ESC	Decrease
12919684	Mus musculus	mir106b			ESC(Mouse embryonic stem cells)	Differentiated ESC	Decrease
12919684	Mus musculus	mir290			ESC(Mouse embryonic stem cells)	Differentiated ESC	Decrease
12919684	Mus musculus	mir292			ESC(Mouse embryonic stem cells)	Differentiated ESC	Decrease
12919684	Mus musculus	mir294			ESC(Mouse embryonic stem cells)	Differentiated ESC	Decrease
12919684	Mus musculus	mir295			ESC(Mouse embryonic stem cells)	Differentiated ESC	Decrease
12919684	Mus musculus	mir293			ESC(Mouse embryonic stem cells)	Differentiated ESC	Decrease
12919684	Mus musculus	mir124a			ESC(Mouse embryonic stem cells)	Differentiated ESC	Decrease
12919684	Mus musculus	mir142s			ESC(Mouse embryonic stem cells)	Differentiated ESC	Decrease
12919684	Mus musculus	mir143a			ESC(Mouse embryonic stem cells)	Differentiated ESC	Decrease
12919684	Mus musculus	mir199			ESC(Mouse embryonic stem cells)	Differentiated ESC	Decrease
12919684	Mus musculus	mir20			ESC(Mouse embryonic stem cells)	Differentiated ESC	Decrease
12919684	Mus musculus	mir291			ESC(Mouse embryonic stem cells)	Differentiated ESC	Decrease
12919684	Mus musculus	mir29b			ESC(Mouse embryonic stem cells)	Differentiated ESC	Decrease
12919684	Mus musculus	mir94			ESC(Mouse embryonic stem cells)	Differentiated ESC	Decrease
12919684	Mus musculus	mirlet7c			ESC(Mouse embryonic stem cells)	Differentiated ESC	Decrease
19660235	Mus musculus	mir183	Bmp1		ESC(Mouse embryonic stem cells)	NSC(Mouse neural stem cells)	Decrease
19660235	Mus musculus	mirlet7i	Bmp4		ESC(Mouse embryonic stem cells)	NSC(Mouse neural stem cells)	Decrease
19660235	Mus musculus	mir200b	Bmp7		ESC(Mouse embryonic stem cells)	NSC(Mouse neural stem cells)	Decrease
19660235	Mus musculus	mir294	Cdh4		ESC(Mouse embryonic stem cells)	NSC(Mouse neural stem cells)	Decrease
19660235	Mus musculus	mir293	Cdh4		ESC(Mouse embryonic stem cells)	NSC(Mouse neural stem cells)	Decrease
19660235	Mus musculus	mir593	Cdh4		ESC(Mouse embryonic stem cells)	NSC(Mouse neural stem cells)	Decrease
19660235	Mus musculus	mir200b	Cdh6		ESC(Mouse embryonic stem cells)	NSC(Mouse neural stem cells)	Decrease
19660235	Mus musculus	mir210	Cdx2		ESC(Mouse embryonic stem cells)	NSC(Mouse neural stem cells)	Decrease
19660235	Mus musculus	mir682	Cdx2		ESC(Mouse embryonic stem cells)	NSC(Mouse neural stem cells)	Decrease
19660235	Mus musculus	mir187	Dab2		ESC(Mouse embryonic stem cells)	NSC(Mouse neural stem cells)	Decrease
19660235	Mus musculus	mir34b	Dab2		ESC(Mouse embryonic stem cells)	NSC(Mouse neural stem cells)	Decrease
19660235	Mus musculus	mir324-5p	Dab2		ESC(Mouse embryonic stem cells)	NSC(Mouse neural stem cells)	Decrease
19660235	Mus musculus	mir183	Dcc		ESC(Mouse embryonic stem cells)	NSC(Mouse neural stem cells)	Decrease
19660235	Mus musculus	mir293	Dkk1		ESC(Mouse embryonic stem cells)	NSC(Mouse neural stem cells)	Decrease
19660235	Mus musculus	mir292-3p	Dkk1		ESC(Mouse embryonic stem cells)	NSC(Mouse neural stem cells)	Decrease
19660235	Mus musculus	mir182	Dlx1		ESC(Mouse embryonic stem cells)	NSC(Mouse neural stem cells)	Decrease
19660235	Mus musculus	mir665	Dlx1		ESC(Mouse embryonic stem cells)	NSC(Mouse neural stem cells)	Decrease
19660235	Mus musculus	mir292-5p	Dlx1		ESC(Mouse embryonic stem cells)	NSC(Mouse neural stem cells)	Decrease
19660235	Mus musculus	mir290	Dlx5		ESC(Mouse embryonic stem cells)	NSC(Mouse neural stem cells)	Decrease
19660235	Mus musculus	mir593	Dlx5		ESC(Mouse embryonic stem cells)	NSC(Mouse neural stem cells)	Decrease
19660235	Mus musculus	mir210	Efna3		ESC(Mouse embryonic stem cells)	NSC(Mouse neural stem cells)	Decrease
19660235	Mus musculus	mir129-3p	Efna3		ESC(Mouse embryonic stem cells)	NSC(Mouse neural stem cells)	Decrease
19660235	Mus musculus	mir503	Eng		ESC(Mouse embryonic stem cells)	NSC(Mouse neural stem cells)	Decrease
19660235	Mus musculus	mir344	Eng		ESC(Mouse embryonic stem cells)	NSC(Mouse neural stem cells)	Decrease
19660235	Mus musculus	mir210	Epha2		ESC(Mouse embryonic stem cells)	NSC(Mouse neural stem cells)	Decrease
19660235	Mus musculus	mir26b	Epha2		ESC(Mouse embryonic stem cells)	NSC(Mouse neural stem cells)	Decrease
19660235	Mus musculus	mir125b	Epha2		ESC(Mouse embryonic stem cells)	NSC(Mouse neural stem cells)	Decrease
19660235	Mus musculus	mir182	Fgf3		ESC(Mouse embryonic stem cells)	NSC(Mouse neural stem cells)	Decrease
19660235	Mus musculus	mir96	Fgf3		ESC(Mouse embryonic stem cells)	NSC(Mouse neural stem cells)	Decrease
19660235	Mus musculus	mir294	Fgf3		ESC(Mouse embryonic stem cells)	NSC(Mouse neural stem cells)	Decrease
19660235	Mus musculus	mir99a	Fgf4		ESC(Mouse embryonic stem cells)	NSC(Mouse neural stem cells)	Decrease
19660235	Mus musculus	mir100	Fgf4		ESC(Mouse embryonic stem cells)	NSC(Mouse neural stem cells)	Decrease
19660235	Mus musculus	mir29b	Fgf4		ESC(Mouse embryonic stem cells)	NSC(Mouse neural stem cells)	Decrease
19660235	Mus musculus	mir150	Fgfr1		ESC(Mouse embryonic stem cells)	NSC(Mouse neural stem cells)	Decrease
19660235	Mus musculus	mir200a	Fgfr1		ESC(Mouse embryonic stem cells)	NSC(Mouse neural stem cells)	Decrease
19660235	Mus musculus	mir363	Fgfr1		ESC(Mouse embryonic stem cells)	NSC(Mouse neural stem cells)	Decrease
19660235	Mus musculus	mir665	Fgfr1		ESC(Mouse embryonic stem cells)	NSC(Mouse neural stem cells)	Decrease
19660235	Mus musculus	mir293	Fgfr1		ESC(Mouse embryonic stem cells)	NSC(Mouse neural stem cells)	Decrease
19660235	Mus musculus	mir200a	Foxa1		ESC(Mouse embryonic stem cells)	NSC(Mouse neural stem cells)	Decrease
19660235	Mus musculus	mir349	Foxa1		ESC(Mouse embryonic stem cells)	NSC(Mouse neural stem cells)	Decrease
19660235	Mus musculus	mir593	Foxa2		ESC(Mouse embryonic stem cells)	NSC(Mouse neural stem cells)	Decrease
19660235	Mus musculus	mir503	Gata4		ESC(Mouse embryonic stem cells)	NSC(Mouse neural stem cells)	Decrease
19660235	Mus musculus	mir26b	Hes1		ESC(Mouse embryonic stem cells)	NSC(Mouse neural stem cells)	Decrease
19660235	Mus musculus	mir30d	Hes1		ESC(Mouse embryonic stem cells)	NSC(Mouse neural stem cells)	Decrease
19660235	Mus musculus	mir335	Hes1		ESC(Mouse embryonic stem cells)	NSC(Mouse neural stem cells)	Decrease
19660235	Mus musculus	mir376b	Hes5		ESC(Mouse embryonic stem cells)	NSC(Mouse neural stem cells)	Decrease
19660235	Mus musculus	mir593	Hoxa7		ESC(Mouse embryonic stem cells)	NSC(Mouse neural stem cells)	Decrease
19660235	Mus musculus	mir349	Hras1		ESC(Mouse embryonic stem cells)	NSC(Mouse neural stem cells)	Decrease
19660235	Mus musculus	mir183	Igf2		ESC(Mouse embryonic stem cells)	NSC(Mouse neural stem cells)	Decrease
19660235	Mus musculus	mir200a	Igf2		ESC(Mouse embryonic stem cells)	NSC(Mouse neural stem cells)	Decrease
19660235	Mus musculus	mir200b	Igf2		ESC(Mouse embryonic stem cells)	NSC(Mouse neural stem cells)	Decrease
19660235	Mus musculus	mir665	Igf2		ESC(Mouse embryonic stem cells)	NSC(Mouse neural stem cells)	Decrease
19660235	Mus musculus	mir292-5p	Igf2		ESC(Mouse embryonic stem cells)	NSC(Mouse neural stem cells)	Decrease
19660235	Mus musculus	mir34b	Igfbp6		ESC(Mouse embryonic stem cells)	NSC(Mouse neural stem cells)	Decrease
19660235	Mus musculus	mir682	Igfbp6		ESC(Mouse embryonic stem cells)	NSC(Mouse neural stem cells)	Decrease
19660235	Mus musculus	mir181b	Igfbp6		ESC(Mouse embryonic stem cells)	NSC(Mouse neural stem cells)	Decrease
19660235	Mus musculus	mir29b	Igfbp6		ESC(Mouse embryonic stem cells)	NSC(Mouse neural stem cells)	Decrease
19660235	Mus musculus	mir9*	Il6st		ESC(Mouse embryonic stem cells)	NSC(Mouse neural stem cells)	Decrease
19660235	Mus musculus	mirlet7b	Il6st		ESC(Mouse embryonic stem cells)	NSC(Mouse neural stem cells)	Decrease
19660235	Mus musculus	mir34b	Il6st		ESC(Mouse embryonic stem cells)	NSC(Mouse neural stem cells)	Decrease
19660235	Mus musculus	mir682	Il6st		ESC(Mouse embryonic stem cells)	NSC(Mouse neural stem cells)	Decrease
19660235	Mus musculus	mirlet7f	Il6st		ESC(Mouse embryonic stem cells)	NSC(Mouse neural stem cells)	Decrease
19660235	Mus musculus	mir293	Irx3		ESC(Mouse embryonic stem cells)	NSC(Mouse neural stem cells)	Decrease
19660235	Mus musculus	mir292-3p	Irx3		ESC(Mouse embryonic stem cells)	NSC(Mouse neural stem cells)	Decrease
19660235	Mus musculus	mir99a	Itga3		ESC(Mouse embryonic stem cells)	NSC(Mouse neural stem cells)	Decrease
19660235	Mus musculus	mir29a	Klf4		ESC(Mouse embryonic stem cells)	NSC(Mouse neural stem cells)	Decrease
19660235	Mus musculus	mir344	Klf4		ESC(Mouse embryonic stem cells)	NSC(Mouse neural stem cells)	Decrease
19660235	Mus musculus	mir148b	Klf4		ESC(Mouse embryonic stem cells)	NSC(Mouse neural stem cells)	Decrease
19660235	Mus musculus	mir128a	Klf4		ESC(Mouse embryonic stem cells)	NSC(Mouse neural stem cells)	Decrease
19660235	Mus musculus	mir210	Lama5		ESC(Mouse embryonic stem cells)	NSC(Mouse neural stem cells)	Decrease
19660235	Mus musculus	mir26b	Lama5		ESC(Mouse embryonic stem cells)	NSC(Mouse neural stem cells)	Decrease
19660235	Mus musculus	mir99a	Lama5		ESC(Mouse embryonic stem cells)	NSC(Mouse neural stem cells)	Decrease
19660235	Mus musculus	mirlet7g	Lama5		ESC(Mouse embryonic stem cells)	NSC(Mouse neural stem cells)	Decrease
19660235	Mus musculus	mirlet7i	Lama5		ESC(Mouse embryonic stem cells)	NSC(Mouse neural stem cells)	Decrease
19660235	Mus musculus	mir100	Lama5		ESC(Mouse embryonic stem cells)	NSC(Mouse neural stem cells)	Decrease
19660235	Mus musculus	mir500	Lama5		ESC(Mouse embryonic stem cells)	NSC(Mouse neural stem cells)	Decrease
19660235	Mus musculus	mir293	Lhx5		ESC(Mouse embryonic stem cells)	NSC(Mouse neural stem cells)	Decrease
19660235	Mus musculus	mir322	Map2k1		ESC(Mouse embryonic stem cells)	NSC(Mouse neural stem cells)	Decrease
19660235	Mus musculus	mir350	Map2k1		ESC(Mouse embryonic stem cells)	NSC(Mouse neural stem cells)	Decrease
19660235	Mus musculus	mir335	Map2k1		ESC(Mouse embryonic stem cells)	NSC(Mouse neural stem cells)	Decrease
19660235	Mus musculus	mir182	NKx2		ESC(Mouse embryonic stem cells)	NSC(Mouse neural stem cells)	Decrease
19660235	Mus musculus	mir200b	Notch1		ESC(Mouse embryonic stem cells)	NSC(Mouse neural stem cells)	Decrease
19660235	Mus musculus	mir150	Notch3		ESC(Mouse embryonic stem cells)	NSC(Mouse neural stem cells)	Decrease
19660235	Mus musculus	mir376b	Notch3		ESC(Mouse embryonic stem cells)	NSC(Mouse neural stem cells)	Decrease
19660235	Mus musculus	mir185	Notch4		ESC(Mouse embryonic stem cells)	NSC(Mouse neural stem cells)	Decrease
19660235	Mus musculus	mir187	Notch4		ESC(Mouse embryonic stem cells)	NSC(Mouse neural stem cells)	Decrease
19660235	Mus musculus	mir99a	Notch4		ESC(Mouse embryonic stem cells)	NSC(Mouse neural stem cells)	Decrease
19660235	Mus musculus	mir100	Notch4		ESC(Mouse embryonic stem cells)	NSC(Mouse neural stem cells)	Decrease
19660235	Mus musculus	mir322	Notch4		ESC(Mouse embryonic stem cells)	NSC(Mouse neural stem cells)	Decrease
19660235	Mus musculus	mir181b	Notch4		ESC(Mouse embryonic stem cells)	NSC(Mouse neural stem cells)	Decrease
19660235	Mus musculus	mir324-5p	Notch4		ESC(Mouse embryonic stem cells)	NSC(Mouse neural stem cells)	Decrease
19660235	Mus musculus	mir294	Pax5		ESC(Mouse embryonic stem cells)	NSC(Mouse neural stem cells)	Decrease
19660235	Mus musculus	mir182	Pax6		ESC(Mouse embryonic stem cells)	NSC(Mouse neural stem cells)	Decrease
19660235	Mus musculus	mir363	Pax6		ESC(Mouse embryonic stem cells)	NSC(Mouse neural stem cells)	Decrease
19660235	Mus musculus	mir96	Pax6		ESC(Mouse embryonic stem cells)	NSC(Mouse neural stem cells)	Decrease
19660235	Mus musculus	mir294	Pax6		ESC(Mouse embryonic stem cells)	NSC(Mouse neural stem cells)	Decrease
19660235	Mus musculus	mir295	Pax6		ESC(Mouse embryonic stem cells)	NSC(Mouse neural stem cells)	Decrease
19660235	Mus musculus	mir291-3p	Pax6		ESC(Mouse embryonic stem cells)	NSC(Mouse neural stem cells)	Decrease
19660235	Mus musculus	mir331	Pou5f1		ESC(Mouse embryonic stem cells)	NSC(Mouse neural stem cells)	Decrease
19660235	Mus musculus	mir335	Pou5f1		ESC(Mouse embryonic stem cells)	NSC(Mouse neural stem cells)	Decrease
19660235	Mus musculus	mir294	Pou6f1		ESC(Mouse embryonic stem cells)	NSC(Mouse neural stem cells)	Decrease
19660235	Mus musculus	mir295	Pou6f1		ESC(Mouse embryonic stem cells)	NSC(Mouse neural stem cells)	Decrease
19660235	Mus musculus	mir376b	Rasgrf1		ESC(Mouse embryonic stem cells)	NSC(Mouse neural stem cells)	Decrease
19660235	Mus musculus	mir293	Rasgrf1		ESC(Mouse embryonic stem cells)	NSC(Mouse neural stem cells)	Decrease
19660235	Mus musculus	mir292-3p	Rasgrf1		ESC(Mouse embryonic stem cells)	NSC(Mouse neural stem cells)	Decrease
19660235	Mus musculus	mir221	Sema4b		ESC(Mouse embryonic stem cells)	NSC(Mouse neural stem cells)	Decrease
19660235	Mus musculus	mir324-5p	Sema4b		ESC(Mouse embryonic stem cells)	NSC(Mouse neural stem cells)	Decrease
19660235	Mus musculus	mir422a	Sema4b		ESC(Mouse embryonic stem cells)	NSC(Mouse neural stem cells)	Decrease
19660235	Mus musculus	mir182	Smad1		ESC(Mouse embryonic stem cells)	NSC(Mouse neural stem cells)	Decrease
19660235	Mus musculus	mir96	Smad1		ESC(Mouse embryonic stem cells)	NSC(Mouse neural stem cells)	Decrease
19660235	Mus musculus	mir495	Smad1		ESC(Mouse embryonic stem cells)	NSC(Mouse neural stem cells)	Decrease
19660235	Mus musculus	mir293	Smad1		ESC(Mouse embryonic stem cells)	NSC(Mouse neural stem cells)	Decrease
19660235	Mus musculus	mir291-5p	Smad1		ESC(Mouse embryonic stem cells)	NSC(Mouse neural stem cells)	Decrease
19660235	Mus musculus	mir150	Smad3		ESC(Mouse embryonic stem cells)	NSC(Mouse neural stem cells)	Decrease
19660235	Mus musculus	mir182	Smad3		ESC(Mouse embryonic stem cells)	NSC(Mouse neural stem cells)	Decrease
19660235	Mus musculus	mir183	Smad3		ESC(Mouse embryonic stem cells)	NSC(Mouse neural stem cells)	Decrease
19660235	Mus musculus	mir200b	Smad3		ESC(Mouse embryonic stem cells)	NSC(Mouse neural stem cells)	Decrease
19660235	Mus musculus	mir96	Smad3		ESC(Mouse embryonic stem cells)	NSC(Mouse neural stem cells)	Decrease
19660235	Mus musculus	mir495	Smad3		ESC(Mouse embryonic stem cells)	NSC(Mouse neural stem cells)	Decrease
19660235	Mus musculus	mir291-5p	Smad3		ESC(Mouse embryonic stem cells)	NSC(Mouse neural stem cells)	Decrease
19660235	Mus musculus	mir292-3p	Smad3		ESC(Mouse embryonic stem cells)	NSC(Mouse neural stem cells)	Decrease
19660235	Mus musculus	mir593	Smad3		ESC(Mouse embryonic stem cells)	NSC(Mouse neural stem cells)	Decrease
19660235	Mus musculus	mir293	Sox3		ESC(Mouse embryonic stem cells)	NSC(Mouse neural stem cells)	Decrease
19660235	Mus musculus	mir682	Stat1		ESC(Mouse embryonic stem cells)	NSC(Mouse neural stem cells)	Decrease
19660235	Mus musculus	mir210	Stat6		ESC(Mouse embryonic stem cells)	NSC(Mouse neural stem cells)	Decrease
19660235	Mus musculus	mir422a	Tbx3		ESC(Mouse embryonic stem cells)	NSC(Mouse neural stem cells)	Decrease
19660235	Mus musculus	mir344	Tgfb1		ESC(Mouse embryonic stem cells)	NSC(Mouse neural stem cells)	Decrease
19660235	Mus musculus	mir125b	Tgfbr3		ESC(Mouse embryonic stem cells)	NSC(Mouse neural stem cells)	Decrease
19660235	Mus musculus	mir293	Wnt7a		ESC(Mouse embryonic stem cells)	NSC(Mouse neural stem cells)	Decrease
19660235	Mus musculus	mir294	Wnt7b		ESC(Mouse embryonic stem cells)	NSC(Mouse neural stem cells)	Decrease
19660235	Mus musculus	mir293	Wnt7b		ESC(Mouse embryonic stem cells)	NSC(Mouse neural stem cells)	Decrease
19660235	Mus musculus	mir292-3p	Wnt7b		ESC(Mouse embryonic stem cells)	NSC(Mouse neural stem cells)	Decrease
19660235	Mus musculus	mir93	Bcl2l11		ESC(Mouse embryonic stem cells)	None/Absent	Detected
19660235	Mus musculus	mir106b	Bcl2l11		ESC(Mouse embryonic stem cells)	None/Absent	Detected
19660235	Mus musculus	mir25	Bcl2l11		ESC(Mouse embryonic stem cells)	None/Absent	Detected
19660235	Mus musculus	mir17-5p	Bcl2l11		ESC(Mouse embryonic stem cells)	None/Absent	Detected
19660235	Mus musculus	mir92	Bcl2l11		ESC(Mouse embryonic stem cells)	None/Absent	Detected
19660235	Mus musculus	mir15a	Ccnd1		ESC(Mouse embryonic stem cells)	None/Absent	Detected
19660235	Mus musculus	mir15b	Ccnd1		ESC(Mouse embryonic stem cells)	None/Absent	Detected
19660235	Mus musculus	mir195	Ccnd1		ESC(Mouse embryonic stem cells)	None/Absent	Detected
19660235	Mus musculus	mir93	Ccnd1		ESC(Mouse embryonic stem cells)	None/Absent	Detected
19660235	Mus musculus	mir106b	Ccnd1		ESC(Mouse embryonic stem cells)	None/Absent	Detected
19660235	Mus musculus	mir16	Ccnd1		ESC(Mouse embryonic stem cells)	None/Absent	Detected
19660235	Mus musculus	mir93	Cdkn1a		ESC(Mouse embryonic stem cells)	None/Absent	Detected
19660235	Mus musculus	mir106b	Cdkn1a		ESC(Mouse embryonic stem cells)	None/Absent	Detected
19660235	Mus musculus	mir17-5p	Cdkn1a		ESC(Mouse embryonic stem cells)	None/Absent	Detected
19660235	Mus musculus	mir19b	Cdkn1a		ESC(Mouse embryonic stem cells)	None/Absent	Detected
19660235	Mus musculus	mir25	Cdkn1c		ESC(Mouse embryonic stem cells)	None/Absent	Detected
19660235	Mus musculus	mir92	Cdkn1c		ESC(Mouse embryonic stem cells)	None/Absent	Detected
19660235	Mus musculus	mir93	E2f1		ESC(Mouse embryonic stem cells)	None/Absent	Detected
19660235	Mus musculus	mir106b	E2f1		ESC(Mouse embryonic stem cells)	None/Absent	Detected
19660235	Mus musculus	mir17-5p	E2f1		ESC(Mouse embryonic stem cells)	None/Absent	Detected
19660235	Mus musculus	mir93	Map3k3		ESC(Mouse embryonic stem cells)	None/Absent	Detected
19660235	Mus musculus	mir106b	Map3k3		ESC(Mouse embryonic stem cells)	None/Absent	Detected
19660235	Mus musculus	mir17-5p	Map3k3		ESC(Mouse embryonic stem cells)	None/Absent	Detected
19660235	Mus musculus	mir93	Pdcd2		ESC(Mouse embryonic stem cells)	None/Absent	Detected
19660235	Mus musculus	mir93	Pten		ESC(Mouse embryonic stem cells)	None/Absent	Detected
19660235	Mus musculus	mir106b	Pten		ESC(Mouse embryonic stem cells)	None/Absent	Detected
19660235	Mus musculus	mir25	Pten		ESC(Mouse embryonic stem cells)	None/Absent	Detected
19660235	Mus musculus	mir17-5p	Pten		ESC(Mouse embryonic stem cells)	None/Absent	Detected
19660235	Mus musculus	mir19b	Pten		ESC(Mouse embryonic stem cells)	None/Absent	Detected
19660235	Mus musculus	mir92	Pten		ESC(Mouse embryonic stem cells)	None/Absent	Detected
19660235	Mus musculus	mir93	Yes1		ESC(Mouse embryonic stem cells)	None/Absent	Detected
19660235	Mus musculus	mir106b	Yes1		ESC(Mouse embryonic stem cells)	None/Absent	Detected
19660235	Mus musculus	mir205	Cdh11		ESC(Mouse embryonic stem cells)	None/Absent	Detected
19660235	Mus musculus	mir200b	Cdh11		ESC(Mouse embryonic stem cells)	None/Absent	Detected
19660235	Mus musculus	mir705	Col1a1		ESC(Mouse embryonic stem cells)	None/Absent	Detected
19660235	Mus musculus	mir367	Col1a2		ESC(Mouse embryonic stem cells)	None/Absent	Detected
19660235	Mus musculus	mir7	Col1a2		ESC(Mouse embryonic stem cells)	None/Absent	Detected
19660235	Mus musculus	mir205	Col4a1		ESC(Mouse embryonic stem cells)	None/Absent	Detected
19660235	Mus musculus	mir706	En1		ESC(Mouse embryonic stem cells)	None/Absent	Detected
19660235	Mus musculus	mir200b	Fn1		ESC(Mouse embryonic stem cells)	None/Absent	Detected
19660235	Mus musculus	mir1	Fn1		ESC(Mouse embryonic stem cells)	None/Absent	Detected
19660235	Mus musculus	mir10b	Hoxa1		ESC(Mouse embryonic stem cells)	None/Absent	Detected
19660235	Mus musculus	mir10a	Hoxa1		ESC(Mouse embryonic stem cells)	None/Absent	Detected
19660235	Mus musculus	mir10b	Hoxa3		ESC(Mouse embryonic stem cells)	None/Absent	Detected
19660235	Mus musculus	mir10a	Hoxa3		ESC(Mouse embryonic stem cells)	None/Absent	Detected
19660235	Mus musculus	mir367	Hoxa3		ESC(Mouse embryonic stem cells)	None/Absent	Detected
19660235	Mus musculus	mir291b-3p	Hoxa3		ESC(Mouse embryonic stem cells)	None/Absent	Detected
19660235	Mus musculus	mir143	Hoxa5		ESC(Mouse embryonic stem cells)	None/Absent	Detected
19660235	Mus musculus	mir721	Hoxa5		ESC(Mouse embryonic stem cells)	None/Absent	Detected
19660235	Mus musculus	mir23a	IL11		ESC(Mouse embryonic stem cells)	None/Absent	Detected
19660235	Mus musculus	mir125b	IL11		ESC(Mouse embryonic stem cells)	None/Absent	Detected
19660235	Mus musculus	mir24	IL11		ESC(Mouse embryonic stem cells)	None/Absent	Detected
19660235	Mus musculus	mir23a	Jak1		ESC(Mouse embryonic stem cells)	None/Absent	Detected
19660235	Mus musculus	mir181c	Lif		ESC(Mouse embryonic stem cells)	None/Absent	Detected
19660235	Mus musculus	mir181d	Lif		ESC(Mouse embryonic stem cells)	None/Absent	Detected
19660235	Mus musculus	mir129-3p	Lif		ESC(Mouse embryonic stem cells)	None/Absent	Detected
19660235	Mus musculus	mir181a	Lif		ESC(Mouse embryonic stem cells)	None/Absent	Detected
19660235	Mus musculus	mir181b	Lif		ESC(Mouse embryonic stem cells)	None/Absent	Detected
19660235	Mus musculus	mir350	Lifr		ESC(Mouse embryonic stem cells)	None/Absent	Detected
19660235	Mus musculus	mir711	Lifr		ESC(Mouse embryonic stem cells)	None/Absent	Detected
19660235	Mus musculus	mir125b	Lifr		ESC(Mouse embryonic stem cells)	None/Absent	Detected
19660235	Mus musculus	mir23a	Socs2		ESC(Mouse embryonic stem cells)	None/Absent	Detected
19660235	Mus musculus	mir181c	Socs2		ESC(Mouse embryonic stem cells)	None/Absent	Detected
19660235	Mus musculus	mir181d	Socs2		ESC(Mouse embryonic stem cells)	None/Absent	Detected
19660235	Mus musculus	mir181a	Socs2		ESC(Mouse embryonic stem cells)	None/Absent	Detected
19660235	Mus musculus	mir181b	Socs2		ESC(Mouse embryonic stem cells)	None/Absent	Detected
18371447	Mus musculus	mir133			ESC(Mouse embryonic stem cells)	None/Absent	Detected
18371447	Mus musculus	mir1	Dll1	3'UTR	ESC(Mouse embryonic stem cells)	None/Absent	Detected
18806776	Mus musculus	mir134	Nanog	3'UTR	ESC(Mouse embryonic stem cells)	None/Absent	Detected
18806776	Mus musculus	mir470	Nanog	CDS	ESC(Mouse embryonic stem cells)	None/Absent	Detected
18806776	Mus musculus	mir296	Nanog	CDS	ESC(Mouse embryonic stem cells)	None/Absent	Detected
18806776	Mus musculus	mir470	Pou5f1	CDS	ESC(Mouse embryonic stem cells)	None/Absent	Detected
18806776	Mus musculus	mir134	Sox2	CDS	ESC(Mouse embryonic stem cells)	None/Absent	Detected
20439489	Mus musculus	mir137	Jarid1b	3'UTR	ESC(Mouse embryonic stem cells)	None/Absent	Detected
20439489	Mus musculus	mir34a	Sirt1	3'UTR	ESC(Mouse embryonic stem cells)	None/Absent	Detected
20439489	Mus musculus	mir100	Smarca5	3'UTR	ESC(Mouse embryonic stem cells)	None/Absent	Detected
18362916	Mus musculus	mir21			ESC(Mouse embryonic stem cells)	None/Absent	Detected
18710938	Mus musculus	mir302a	Ccnd1	3'UTR	ESC(Mouse embryonic stem cells)	None/Absent	Detected
19521018	Mus musculus	mir1	Cdk9	3'UTR	ESC(Mouse embryonic stem cells)	Differentiated ESC	Increase
19521018	Mus musculus	mir133			ESC(Mouse embryonic stem cells)	Differentiated ESC	Increase
18292307	Mus musculus	mirlet7	Lin28	3'UTR	ESC(Mouse embryonic stem cells)	None/Absent	Detected
19818710	Mus musculus	mir214	Ezh2	3'UTR	ESC(Mouse embryonic stem cells)	None/Absent	Detected
17916804	Mus musculus	mir134	Nanog	3'UTR	ESC(Mouse embryonic stem cells)	None/Absent	Detected
17916804	Mus musculus	mir134	Nr5a2	3'UTR	ESC(Mouse embryonic stem cells)	None/Absent	Detected
19714213	Mus musculus	mir22			ESC(Mouse embryonic stem cells)	None/Absent	Detected
19714213	Mus musculus	mir127			ESC(Mouse embryonic stem cells)	None/Absent	Detected
19714213	Mus musculus	mir134			ESC(Mouse embryonic stem cells)	None/Absent	Detected
19714213	Mus musculus	mir143			ESC(Mouse embryonic stem cells)	None/Absent	Detected
19714213	Mus musculus	mir93			ESC(Mouse embryonic stem cells)	None/Absent	Detected
19714213	Mus musculus	mir669b			ESC(Mouse embryonic stem cells)	None/Absent	Detected
19714213	Mus musculus	mir290			ESC(Mouse embryonic stem cells)	None/Absent	Detected
19714213	Mus musculus	mir294			ESC(Mouse embryonic stem cells)	None/Absent	Detected
19714213	Mus musculus	mir295			ESC(Mouse embryonic stem cells)	None/Absent	Detected
19714213	Mus musculus	mir293			ESC(Mouse embryonic stem cells)	None/Absent	Detected
19714213	Mus musculus	mir16			ESC(Mouse embryonic stem cells)	None/Absent	Detected
19714213	Mus musculus	mir291a-3p			ESC(Mouse embryonic stem cells)	None/Absent	Detected
19714213	Mus musculus	mir291a-5p			ESC(Mouse embryonic stem cells)	None/Absent	Detected
19714213	Mus musculus	mir292-3p			ESC(Mouse embryonic stem cells)	None/Absent	Detected
19714213	Mus musculus	mir292-5p			ESC(Mouse embryonic stem cells)	None/Absent	Detected
19714213	Mus musculus	mir296-3p			ESC(Mouse embryonic stem cells)	None/Absent	Detected
19745813	Mus musculus	mir302	AB029930	3'UTR	ESC(Mouse embryonic stem cells)	None/Absent	Detected
19745813	Mus musculus	mir302	AF004023	3'UTR	ESC(Mouse embryonic stem cells)	None/Absent	Detected
19745813	Mus musculus	mir429	AF006688	3'UTR	ESC(Mouse embryonic stem cells)	None/Absent	Detected
19745813	Mus musculus	mir302	AF006688	3'UTR	ESC(Mouse embryonic stem cells)	None/Absent	Detected
19745813	Mus musculus	mir141	AF059567	3'UTR	ESC(Mouse embryonic stem cells)	None/Absent	Detected
19745813	Mus musculus	mir302	AF292939	3'UTR	ESC(Mouse embryonic stem cells)	None/Absent	Detected
19745813	Mus musculus	mir200	AF304306	3'UTR	ESC(Mouse embryonic stem cells)	None/Absent	Detected
19745813	Mus musculus	mir429	AJ245569	3'UTR	ESC(Mouse embryonic stem cells)	None/Absent	Detected
19745813	Mus musculus	mir141	AK002301	3'UTR	ESC(Mouse embryonic stem cells)	None/Absent	Detected
19745813	Mus musculus	mir200	AK002301	3'UTR	ESC(Mouse embryonic stem cells)	None/Absent	Detected
19745813	Mus musculus	mir302	AK002304	3'UTR	ESC(Mouse embryonic stem cells)	None/Absent	Detected
19745813	Mus musculus	mir429	AK002320	3'UTR	ESC(Mouse embryonic stem cells)	None/Absent	Detected
19745813	Mus musculus	mir338	AK002673	3'UTR	ESC(Mouse embryonic stem cells)	None/Absent	Detected
19745813	Mus musculus	mir200	AK002673	3'UTR	ESC(Mouse embryonic stem cells)	None/Absent	Detected
19745813	Mus musculus	mir200	AK002709	3'UTR	ESC(Mouse embryonic stem cells)	None/Absent	Detected
19745813	Mus musculus	mir338	AK002886	3'UTR	ESC(Mouse embryonic stem cells)	None/Absent	Detected
19745813	Mus musculus	mir141	AK003055	3'UTR	ESC(Mouse embryonic stem cells)	None/Absent	Detected
19745813	Mus musculus	mir200	AK003055	3'UTR	ESC(Mouse embryonic stem cells)	None/Absent	Detected
19745813	Mus musculus	mir429	AK003176	3'UTR	ESC(Mouse embryonic stem cells)	None/Absent	Detected
19745813	Mus musculus	mir429	AK003387	3'UTR	ESC(Mouse embryonic stem cells)	None/Absent	Detected
19745813	Mus musculus	mir200	AK003416	3'UTR	ESC(Mouse embryonic stem cells)	None/Absent	Detected
19745813	Mus musculus	mir429	AK003422	3'UTR	ESC(Mouse embryonic stem cells)	None/Absent	Detected
19745813	Mus musculus	mir302	AK003495	3'UTR	ESC(Mouse embryonic stem cells)	None/Absent	Detected
19745813	Mus musculus	mir302	AK003524	3'UTR	ESC(Mouse embryonic stem cells)	None/Absent	Detected
19745813	Mus musculus	mir302	AK003775	3'UTR	ESC(Mouse embryonic stem cells)	None/Absent	Detected
19745813	Mus musculus	mir338	AK003861	3'UTR	ESC(Mouse embryonic stem cells)	None/Absent	Detected
19745813	Mus musculus	mir302	AK003861	3'UTR	ESC(Mouse embryonic stem cells)	None/Absent	Detected
19745813	Mus musculus	mir141	AK004125	3'UTR	ESC(Mouse embryonic stem cells)	None/Absent	Detected
19745813	Mus musculus	mir200	AK004125	3'UTR	ESC(Mouse embryonic stem cells)	None/Absent	Detected
19745813	Mus musculus	mir141	AK004236	3'UTR	ESC(Mouse embryonic stem cells)	None/Absent	Detected
19745813	Mus musculus	mir141	AK004555	3'UTR	ESC(Mouse embryonic stem cells)	None/Absent	Detected
19745813	Mus musculus	mir200	AK004555	3'UTR	ESC(Mouse embryonic stem cells)	None/Absent	Detected
19745813	Mus musculus	mir302	AK004593	3'UTR	ESC(Mouse embryonic stem cells)	None/Absent	Detected
19745813	Mus musculus	mir429	AK004659	3'UTR	ESC(Mouse embryonic stem cells)	None/Absent	Detected
19745813	Mus musculus	mir200	AK004741	3'UTR	ESC(Mouse embryonic stem cells)	None/Absent	Detected
19745813	Mus musculus	mir429	AK004851	3'UTR	ESC(Mouse embryonic stem cells)	None/Absent	Detected
19745813	Mus musculus	mir338	AK004963	3'UTR	ESC(Mouse embryonic stem cells)	None/Absent	Detected
19745813	Mus musculus	mir200	AK004978	3'UTR	ESC(Mouse embryonic stem cells)	None/Absent	Detected
19745813	Mus musculus	mir200	AK004984	3'UTR	ESC(Mouse embryonic stem cells)	None/Absent	Detected
19745813	Mus musculus	mir302	AK005001	3'UTR	ESC(Mouse embryonic stem cells)	None/Absent	Detected
19745813	Mus musculus	mir302	AK005003	3'UTR	ESC(Mouse embryonic stem cells)	None/Absent	Detected
19745813	Mus musculus	mir338	AK005042	3'UTR	ESC(Mouse embryonic stem cells)	None/Absent	Detected
19745813	Mus musculus	mir429	AK005223	3'UTR	ESC(Mouse embryonic stem cells)	None/Absent	Detected
19745813	Mus musculus	mir302	AK005293	3'UTR	ESC(Mouse embryonic stem cells)	None/Absent	Detected
19745813	Mus musculus	mir302	AK005475	3'UTR	ESC(Mouse embryonic stem cells)	None/Absent	Detected
19745813	Mus musculus	mir302	AK005615	3'UTR	ESC(Mouse embryonic stem cells)	None/Absent	Detected
19745813	Mus musculus	mir302	AK005951	3'UTR	ESC(Mouse embryonic stem cells)	None/Absent	Detected
19745813	Mus musculus	mir302	AK007630	3'UTR	ESC(Mouse embryonic stem cells)	None/Absent	Detected
19745813	Mus musculus	mir338	AK008491	3'UTR	ESC(Mouse embryonic stem cells)	None/Absent	Detected
19745813	Mus musculus	mir302	AK008491	3'UTR	ESC(Mouse embryonic stem cells)	None/Absent	Detected
19745813	Mus musculus	mir200	AK008987	3'UTR	ESC(Mouse embryonic stem cells)	None/Absent	Detected
19745813	Mus musculus	mir302	AK009140	3'UTR	ESC(Mouse embryonic stem cells)	None/Absent	Detected
19745813	Mus musculus	mir302	AK009263	3'UTR	ESC(Mouse embryonic stem cells)	None/Absent	Detected
19745813	Mus musculus	mir302	AK009517	3'UTR	ESC(Mouse embryonic stem cells)	None/Absent	Detected
19745813	Mus musculus	mir302	AK009885	3'UTR	ESC(Mouse embryonic stem cells)	None/Absent	Detected
19745813	Mus musculus	mir338	AK010032	3'UTR	ESC(Mouse embryonic stem cells)	None/Absent	Detected
19745813	Mus musculus	mir302	AK010032	3'UTR	ESC(Mouse embryonic stem cells)	None/Absent	Detected
19745813	Mus musculus	mir302	AK010477	3'UTR	ESC(Mouse embryonic stem cells)	None/Absent	Detected
19745813	Mus musculus	mir302	AK010497	3'UTR	ESC(Mouse embryonic stem cells)	None/Absent	Detected
19745813	Mus musculus	mir141	AK011795	3'UTR	ESC(Mouse embryonic stem cells)	None/Absent	Detected
19745813	Mus musculus	mir200	AK011795	3'UTR	ESC(Mouse embryonic stem cells)	None/Absent	Detected
19745813	Mus musculus	mir302	AK011889	3'UTR	ESC(Mouse embryonic stem cells)	None/Absent	Detected
19745813	Mus musculus	mir338	AK011954	3'UTR	ESC(Mouse embryonic stem cells)	None/Absent	Detected
19745813	Mus musculus	mir302	AK011965	3'UTR	ESC(Mouse embryonic stem cells)	None/Absent	Detected
19745813	Mus musculus	mir302	AK012169	3'UTR	ESC(Mouse embryonic stem cells)	None/Absent	Detected
19745813	Mus musculus	mir429	AK012692	3'UTR	ESC(Mouse embryonic stem cells)	None/Absent	Detected
19745813	Mus musculus	mir302	AK012725	3'UTR	ESC(Mouse embryonic stem cells)	None/Absent	Detected
19745813	Mus musculus	mir200	AK013100	3'UTR	ESC(Mouse embryonic stem cells)	None/Absent	Detected
19745813	Mus musculus	mir200	AK013254	3'UTR	ESC(Mouse embryonic stem cells)	None/Absent	Detected
19745813	Mus musculus	mir338	AK013508	3'UTR	ESC(Mouse embryonic stem cells)	None/Absent	Detected
19745813	Mus musculus	mir302	AK013579	3'UTR	ESC(Mouse embryonic stem cells)	None/Absent	Detected
19745813	Mus musculus	mir302	AK013619	3'UTR	ESC(Mouse embryonic stem cells)	None/Absent	Detected
19745813	Mus musculus	mir302	AK013625	3'UTR	ESC(Mouse embryonic stem cells)	None/Absent	Detected
19745813	Mus musculus	mir302	AK013684	3'UTR	ESC(Mouse embryonic stem cells)	None/Absent	Detected
19745813	Mus musculus	mir429	AK013800	3'UTR	ESC(Mouse embryonic stem cells)	None/Absent	Detected
19745813	Mus musculus	mir302	AK013931	3'UTR	ESC(Mouse embryonic stem cells)	None/Absent	Detected
19745813	Mus musculus	mir302	AK014407	3'UTR	ESC(Mouse embryonic stem cells)	None/Absent	Detected
19745813	Mus musculus	mir302	AK014427	3'UTR	ESC(Mouse embryonic stem cells)	None/Absent	Detected
19745813	Mus musculus	mir338	AK014490	3'UTR	ESC(Mouse embryonic stem cells)	None/Absent	Detected
19745813	Mus musculus	mir302	AK014817	3'UTR	ESC(Mouse embryonic stem cells)	None/Absent	Detected
19745813	Mus musculus	mir302	AK015544	3'UTR	ESC(Mouse embryonic stem cells)	None/Absent	Detected
19745813	Mus musculus	mir338	AK015681	3'UTR	ESC(Mouse embryonic stem cells)	None/Absent	Detected
19745813	Mus musculus	mir302	AK016525	3'UTR	ESC(Mouse embryonic stem cells)	None/Absent	Detected
19745813	Mus musculus	mir338	AK016572	3'UTR	ESC(Mouse embryonic stem cells)	None/Absent	Detected
19745813	Mus musculus	mir302	AK017411	3'UTR	ESC(Mouse embryonic stem cells)	None/Absent	Detected
19745813	Mus musculus	mir200	AK017652	3'UTR	ESC(Mouse embryonic stem cells)	None/Absent	Detected
19745813	Mus musculus	mir338	AK017682	3'UTR	ESC(Mouse embryonic stem cells)	None/Absent	Detected
19745813	Mus musculus	mir200	AK017901	3'UTR	ESC(Mouse embryonic stem cells)	None/Absent	Detected
19745813	Mus musculus	mir200	AK017926	3'UTR	ESC(Mouse embryonic stem cells)	None/Absent	Detected
19745813	Mus musculus	mir302	AK018418	3'UTR	ESC(Mouse embryonic stem cells)	None/Absent	Detected
19745813	Mus musculus	mir338	AK018590	3'UTR	ESC(Mouse embryonic stem cells)	None/Absent	Detected
19745813	Mus musculus	mir302	AK018596	3'UTR	ESC(Mouse embryonic stem cells)	None/Absent	Detected
19745813	Mus musculus	mir302	AK019473	3'UTR	ESC(Mouse embryonic stem cells)	None/Absent	Detected
19745813	Mus musculus	mir302	AK019864	3'UTR	ESC(Mouse embryonic stem cells)	None/Absent	Detected
19745813	Mus musculus	mir302	AK020118	3'UTR	ESC(Mouse embryonic stem cells)	None/Absent	Detected
19745813	Mus musculus	mir302	AK020335	3'UTR	ESC(Mouse embryonic stem cells)	None/Absent	Detected
19745813	Mus musculus	mir200	AK020577	3'UTR	ESC(Mouse embryonic stem cells)	None/Absent	Detected
19745813	Mus musculus	mir200	AK020679	3'UTR	ESC(Mouse embryonic stem cells)	None/Absent	Detected
19745813	Mus musculus	mir429	AK020722	3'UTR	ESC(Mouse embryonic stem cells)	None/Absent	Detected
19745813	Mus musculus	mir200	AK021013	3'UTR	ESC(Mouse embryonic stem cells)	None/Absent	Detected
19745813	Mus musculus	mir338	AK021346	3'UTR	ESC(Mouse embryonic stem cells)	None/Absent	Detected
19745813	Mus musculus	mir302	AK021346	3'UTR	ESC(Mouse embryonic stem cells)	None/Absent	Detected
19745813	Mus musculus	mir302	AK028129	3'UTR	ESC(Mouse embryonic stem cells)	None/Absent	Detected
19745813	Mus musculus	mir302	AK031915	3'UTR	ESC(Mouse embryonic stem cells)	None/Absent	Detected
19745813	Mus musculus	mir338	AK038153	3'UTR	ESC(Mouse embryonic stem cells)	None/Absent	Detected
19745813	Mus musculus	mir338	AK040102	3'UTR	ESC(Mouse embryonic stem cells)	None/Absent	Detected
19745813	Mus musculus	mir302	AK040102	3'UTR	ESC(Mouse embryonic stem cells)	None/Absent	Detected
19745813	Mus musculus	mir302	AK040326	3'UTR	ESC(Mouse embryonic stem cells)	None/Absent	Detected
19745813	Mus musculus	mir302	AK040933	3'UTR	ESC(Mouse embryonic stem cells)	None/Absent	Detected
19745813	Mus musculus	mir302	AK042477	3'UTR	ESC(Mouse embryonic stem cells)	None/Absent	Detected
19745813	Mus musculus	mir200	AK047087	3'UTR	ESC(Mouse embryonic stem cells)	None/Absent	Detected
19745813	Mus musculus	mir302	AK047087	3'UTR	ESC(Mouse embryonic stem cells)	None/Absent	Detected
19745813	Mus musculus	mir338	AK049687	3'UTR	ESC(Mouse embryonic stem cells)	None/Absent	Detected
19745813	Mus musculus	mir302	AK052334	3'UTR	ESC(Mouse embryonic stem cells)	None/Absent	Detected
19745813	Mus musculus	mir302	AK052425	3'UTR	ESC(Mouse embryonic stem cells)	None/Absent	Detected
19745813	Mus musculus	mir200	AK082645	3'UTR	ESC(Mouse embryonic stem cells)	None/Absent	Detected
19745813	Mus musculus	mir141	AK083213	3'UTR	ESC(Mouse embryonic stem cells)	None/Absent	Detected
19745813	Mus musculus	mir302	AK083579	3'UTR	ESC(Mouse embryonic stem cells)	None/Absent	Detected
19745813	Mus musculus	mir200	AK086553	3'UTR	ESC(Mouse embryonic stem cells)	None/Absent	Detected
19745813	Mus musculus	mir302	AK086553	3'UTR	ESC(Mouse embryonic stem cells)	None/Absent	Detected
19745813	Mus musculus	mir200	AK086649	3'UTR	ESC(Mouse embryonic stem cells)	None/Absent	Detected
19745813	Mus musculus	mir302	AK087607	3'UTR	ESC(Mouse embryonic stem cells)	None/Absent	Detected
19745813	Mus musculus	mir141	AV154014	3'UTR	ESC(Mouse embryonic stem cells)	None/Absent	Detected
19745813	Mus musculus	mir338	AY318860	3'UTR	ESC(Mouse embryonic stem cells)	None/Absent	Detected
19745813	Mus musculus	mir302	BC003808	3'UTR	ESC(Mouse embryonic stem cells)	None/Absent	Detected
19745813	Mus musculus	mir429	BC004678	3'UTR	ESC(Mouse embryonic stem cells)	None/Absent	Detected
19745813	Mus musculus	mir302	BC005497	3'UTR	ESC(Mouse embryonic stem cells)	None/Absent	Detected
19745813	Mus musculus	mir338	BC006049	3'UTR	ESC(Mouse embryonic stem cells)	None/Absent	Detected
19745813	Mus musculus	mir302	BC006049	3'UTR	ESC(Mouse embryonic stem cells)	None/Absent	Detected
19745813	Mus musculus	mir141	BC006595	3'UTR	ESC(Mouse embryonic stem cells)	None/Absent	Detected
19745813	Mus musculus	mir338	BC013089	3'UTR	ESC(Mouse embryonic stem cells)	None/Absent	Detected
19745813	Mus musculus	mir338	BC019373	3'UTR	ESC(Mouse embryonic stem cells)	None/Absent	Detected
19745813	Mus musculus	mir200	BC023832	3'UTR	ESC(Mouse embryonic stem cells)	None/Absent	Detected
19745813	Mus musculus	mir141	BC025088	3'UTR	ESC(Mouse embryonic stem cells)	None/Absent	Detected
19745813	Mus musculus	mir200	BC025470	3'UTR	ESC(Mouse embryonic stem cells)	None/Absent	Detected
19745813	Mus musculus	mir302	BC027084	3'UTR	ESC(Mouse embryonic stem cells)	None/Absent	Detected
19745813	Mus musculus	mir338	BC027412	3'UTR	ESC(Mouse embryonic stem cells)	None/Absent	Detected
19745813	Mus musculus	mir200	BC027412	3'UTR	ESC(Mouse embryonic stem cells)	None/Absent	Detected
19745813	Mus musculus	mir302	BC064826	3'UTR	ESC(Mouse embryonic stem cells)	None/Absent	Detected
19745813	Mus musculus	mir302	BE989572	3'UTR	ESC(Mouse embryonic stem cells)	None/Absent	Detected
19745813	Mus musculus	mir302	BF021177	3'UTR	ESC(Mouse embryonic stem cells)	None/Absent	Detected
19745813	Mus musculus	mir200	BF463501	3'UTR	ESC(Mouse embryonic stem cells)	None/Absent	Detected
19745813	Mus musculus	mir141	BY757250	3'UTR	ESC(Mouse embryonic stem cells)	None/Absent	Detected
19745813	Mus musculus	mir302	CA319377	3'UTR	ESC(Mouse embryonic stem cells)	None/Absent	Detected
19745813	Mus musculus	mir302	D13664	3'UTR	ESC(Mouse embryonic stem cells)	None/Absent	Detected
19745813	Mus musculus	mir429	ENSMUST00000040580	3'UTR	ESC(Mouse embryonic stem cells)	None/Absent	Detected
19745813	Mus musculus	mir302	ENSMUST00000040580	3'UTR	ESC(Mouse embryonic stem cells)	None/Absent	Detected
19745813	Mus musculus	mir338	ENSMUST00000069333	3'UTR	ESC(Mouse embryonic stem cells)	None/Absent	Detected
19745813	Mus musculus	mir338	L02918	3'UTR	ESC(Mouse embryonic stem cells)	None/Absent	Detected
19745813	Mus musculus	mir302	L12155	3'UTR	ESC(Mouse embryonic stem cells)	None/Absent	Detected
19745813	Mus musculus	mir302	M12660	3'UTR	ESC(Mouse embryonic stem cells)	None/Absent	Detected
19745813	Mus musculus	mir338	M32240	3'UTR	ESC(Mouse embryonic stem cells)	None/Absent	Detected
19745813	Mus musculus	mir302	M64404	3'UTR	ESC(Mouse embryonic stem cells)	None/Absent	Detected
19745813	Mus musculus	mir302	mCT114019	3'UTR	ESC(Mouse embryonic stem cells)	None/Absent	Detected
19745813	Mus musculus	mir200	mCT118834	3'UTR	ESC(Mouse embryonic stem cells)	None/Absent	Detected
19745813	Mus musculus	mir200	mCT154182	3'UTR	ESC(Mouse embryonic stem cells)	None/Absent	Detected
19745813	Mus musculus	mir302	mCT165024	3'UTR	ESC(Mouse embryonic stem cells)	None/Absent	Detected
19745813	Mus musculus	mir302	mCT184117	3'UTR	ESC(Mouse embryonic stem cells)	None/Absent	Detected
19745813	Mus musculus	mir338	mCT186418	3'UTR	ESC(Mouse embryonic stem cells)	None/Absent	Detected
19745813	Mus musculus	mir200	mCT9077	3'UTR	ESC(Mouse embryonic stem cells)	None/Absent	Detected
19745813	Mus musculus	mir302	MMS010027872	3'UTR	ESC(Mouse embryonic stem cells)	None/Absent	Detected
19745813	Mus musculus	mir302	MMS010098137	3'UTR	ESC(Mouse embryonic stem cells)	None/Absent	Detected
19745813	Mus musculus	mir429	MMS010116878	3'UTR	ESC(Mouse embryonic stem cells)	None/Absent	Detected
19745813	Mus musculus	mir141	MMS010118460	3'UTR	ESC(Mouse embryonic stem cells)	None/Absent	Detected
19745813	Mus musculus	mir302	MMS010118460	3'UTR	ESC(Mouse embryonic stem cells)	None/Absent	Detected
19745813	Mus musculus	mir338	MMS010141231	3'UTR	ESC(Mouse embryonic stem cells)	None/Absent	Detected
19745813	Mus musculus	mir302	MMS010154725	3'UTR	ESC(Mouse embryonic stem cells)	None/Absent	Detected
19745813	Mus musculus	mir200	MMS010210343	3'UTR	ESC(Mouse embryonic stem cells)	None/Absent	Detected
19745813	Mus musculus	mir302	MMS010228299	3'UTR	ESC(Mouse embryonic stem cells)	None/Absent	Detected
19745813	Mus musculus	mir302	MMT00001681	3'UTR	ESC(Mouse embryonic stem cells)	None/Absent	Detected
19745813	Mus musculus	mir302	MMT00002126	3'UTR	ESC(Mouse embryonic stem cells)	None/Absent	Detected
19745813	Mus musculus	mir338	MMT00002201	3'UTR	ESC(Mouse embryonic stem cells)	None/Absent	Detected
19745813	Mus musculus	mir302	MMT00002553	3'UTR	ESC(Mouse embryonic stem cells)	None/Absent	Detected
19745813	Mus musculus	mir338	MMT00003081	3'UTR	ESC(Mouse embryonic stem cells)	None/Absent	Detected
19745813	Mus musculus	mir302	MMT00003489	3'UTR	ESC(Mouse embryonic stem cells)	None/Absent	Detected
19745813	Mus musculus	mir302	MMT00003516	3'UTR	ESC(Mouse embryonic stem cells)	None/Absent	Detected
19745813	Mus musculus	mir302	MMT00004263	3'UTR	ESC(Mouse embryonic stem cells)	None/Absent	Detected
19745813	Mus musculus	mir200	MMT00004335	3'UTR	ESC(Mouse embryonic stem cells)	None/Absent	Detected
19745813	Mus musculus	mir429	MMT00005394	3'UTR	ESC(Mouse embryonic stem cells)	None/Absent	Detected
19745813	Mus musculus	mir338	MMT00005423	3'UTR	ESC(Mouse embryonic stem cells)	None/Absent	Detected
19745813	Mus musculus	mir338	MMT00008470	3'UTR	ESC(Mouse embryonic stem cells)	None/Absent	Detected
19745813	Mus musculus	mir302	MMT00008470	3'UTR	ESC(Mouse embryonic stem cells)	None/Absent	Detected
19745813	Mus musculus	mir302	MMT00008754	3'UTR	ESC(Mouse embryonic stem cells)	None/Absent	Detected
19745813	Mus musculus	mir338	MMT00009618	3'UTR	ESC(Mouse embryonic stem cells)	None/Absent	Detected
19745813	Mus musculus	mir302	MMT00010448	3'UTR	ESC(Mouse embryonic stem cells)	None/Absent	Detected
19745813	Mus musculus	mir302	MMT00011606	3'UTR	ESC(Mouse embryonic stem cells)	None/Absent	Detected
19745813	Mus musculus	mir429	MMT00011734	3'UTR	ESC(Mouse embryonic stem cells)	None/Absent	Detected
19745813	Mus musculus	mir338	MMT00011856	3'UTR	ESC(Mouse embryonic stem cells)	None/Absent	Detected
19745813	Mus musculus	mir302	MMT00012324	3'UTR	ESC(Mouse embryonic stem cells)	None/Absent	Detected
19745813	Mus musculus	mir302	MMT00014903	3'UTR	ESC(Mouse embryonic stem cells)	None/Absent	Detected
19745813	Mus musculus	mir302	MMT00014917	3'UTR	ESC(Mouse embryonic stem cells)	None/Absent	Detected
19745813	Mus musculus	mir338	MMT00014920	3'UTR	ESC(Mouse embryonic stem cells)	None/Absent	Detected
19745813	Mus musculus	mir338	MMT00015188	3'UTR	ESC(Mouse embryonic stem cells)	None/Absent	Detected
19745813	Mus musculus	mir338	MMT00015439	3'UTR	ESC(Mouse embryonic stem cells)	None/Absent	Detected
19745813	Mus musculus	mir338	MMT00015725	3'UTR	ESC(Mouse embryonic stem cells)	None/Absent	Detected
19745813	Mus musculus	mir302	MMT00015725	3'UTR	ESC(Mouse embryonic stem cells)	None/Absent	Detected
19745813	Mus musculus	mir302	MMT00016106	3'UTR	ESC(Mouse embryonic stem cells)	None/Absent	Detected
19745813	Mus musculus	mir338	MMT00016570	3'UTR	ESC(Mouse embryonic stem cells)	None/Absent	Detected
19745813	Mus musculus	mir141	MMT00016716	3'UTR	ESC(Mouse embryonic stem cells)	None/Absent	Detected
19745813	Mus musculus	mir302	MMT00017634	3'UTR	ESC(Mouse embryonic stem cells)	None/Absent	Detected
19745813	Mus musculus	mir302	MMT00017788	3'UTR	ESC(Mouse embryonic stem cells)	None/Absent	Detected
19745813	Mus musculus	mir338	MMT00017907	3'UTR	ESC(Mouse embryonic stem cells)	None/Absent	Detected
19745813	Mus musculus	mir302	MMT00017966	3'UTR	ESC(Mouse embryonic stem cells)	None/Absent	Detected
19745813	Mus musculus	mir200	MMT00017999	3'UTR	ESC(Mouse embryonic stem cells)	None/Absent	Detected
19745813	Mus musculus	mir338	MMT00018668	3'UTR	ESC(Mouse embryonic stem cells)	None/Absent	Detected
19745813	Mus musculus	mir302	MMT00019687	3'UTR	ESC(Mouse embryonic stem cells)	None/Absent	Detected
19745813	Mus musculus	mir302	MMT00019957	3'UTR	ESC(Mouse embryonic stem cells)	None/Absent	Detected
19745813	Mus musculus	mir302	MMT00020432	3'UTR	ESC(Mouse embryonic stem cells)	None/Absent	Detected
19745813	Mus musculus	mir200	MMT00021087	3'UTR	ESC(Mouse embryonic stem cells)	None/Absent	Detected
19745813	Mus musculus	mir302	MMT00022740	3'UTR	ESC(Mouse embryonic stem cells)	None/Absent	Detected
19745813	Mus musculus	mir302	MMT00023995	3'UTR	ESC(Mouse embryonic stem cells)	None/Absent	Detected
19745813	Mus musculus	mir302	MMT00024554	3'UTR	ESC(Mouse embryonic stem cells)	None/Absent	Detected
19745813	Mus musculus	mir302	MMT00024932	3'UTR	ESC(Mouse embryonic stem cells)	None/Absent	Detected
19745813	Mus musculus	mir302	MMT00025159	3'UTR	ESC(Mouse embryonic stem cells)	None/Absent	Detected
19745813	Mus musculus	mir302	MMT00025314	3'UTR	ESC(Mouse embryonic stem cells)	None/Absent	Detected
19745813	Mus musculus	mir200	MMT00026255	3'UTR	ESC(Mouse embryonic stem cells)	None/Absent	Detected
19745813	Mus musculus	mir200	MMT00027873	3'UTR	ESC(Mouse embryonic stem cells)	None/Absent	Detected
19745813	Mus musculus	mir338	MMT00028504	3'UTR	ESC(Mouse embryonic stem cells)	None/Absent	Detected
19745813	Mus musculus	mir302	MMT00028504	3'UTR	ESC(Mouse embryonic stem cells)	None/Absent	Detected
19745813	Mus musculus	mir338	MMT00030178	3'UTR	ESC(Mouse embryonic stem cells)	None/Absent	Detected
19745813	Mus musculus	mir302	MMT00030210	3'UTR	ESC(Mouse embryonic stem cells)	None/Absent	Detected
19745813	Mus musculus	mir429	MMT00031524	3'UTR	ESC(Mouse embryonic stem cells)	None/Absent	Detected
19745813	Mus musculus	mir302	MMT00031650	3'UTR	ESC(Mouse embryonic stem cells)	None/Absent	Detected
19745813	Mus musculus	mir338	MMT00031711	3'UTR	ESC(Mouse embryonic stem cells)	None/Absent	Detected
19745813	Mus musculus	mir302	MMT00031711	3'UTR	ESC(Mouse embryonic stem cells)	None/Absent	Detected
19745813	Mus musculus	mir302	MMT00032158	3'UTR	ESC(Mouse embryonic stem cells)	None/Absent	Detected
19745813	Mus musculus	mir429	MMT00032773	3'UTR	ESC(Mouse embryonic stem cells)	None/Absent	Detected
19745813	Mus musculus	mir429	MMT00033088	3'UTR	ESC(Mouse embryonic stem cells)	None/Absent	Detected
19745813	Mus musculus	mir302	MMT00033096	3'UTR	ESC(Mouse embryonic stem cells)	None/Absent	Detected
19745813	Mus musculus	mir302	MMT00033238	3'UTR	ESC(Mouse embryonic stem cells)	None/Absent	Detected
19745813	Mus musculus	mir302	MMT00033713	3'UTR	ESC(Mouse embryonic stem cells)	None/Absent	Detected
19745813	Mus musculus	mir338	MMT00035381	3'UTR	ESC(Mouse embryonic stem cells)	None/Absent	Detected
19745813	Mus musculus	mir302	MMT00035782	3'UTR	ESC(Mouse embryonic stem cells)	None/Absent	Detected
19745813	Mus musculus	mir302	MMT00036144	3'UTR	ESC(Mouse embryonic stem cells)	None/Absent	Detected
19745813	Mus musculus	mir200	MMT00036239	3'UTR	ESC(Mouse embryonic stem cells)	None/Absent	Detected
19745813	Mus musculus	mir302	MMT00036368	3'UTR	ESC(Mouse embryonic stem cells)	None/Absent	Detected
19745813	Mus musculus	mir141	MMT00037597	3'UTR	ESC(Mouse embryonic stem cells)	None/Absent	Detected
19745813	Mus musculus	mir302	MMT00038097	3'UTR	ESC(Mouse embryonic stem cells)	None/Absent	Detected
19745813	Mus musculus	mir429	MMT00040459	3'UTR	ESC(Mouse embryonic stem cells)	None/Absent	Detected
19745813	Mus musculus	mir200	MMT00040766	3'UTR	ESC(Mouse embryonic stem cells)	None/Absent	Detected
19745813	Mus musculus	mir338	MMT00040934	3'UTR	ESC(Mouse embryonic stem cells)	None/Absent	Detected
19745813	Mus musculus	mir338	MMT00040961	3'UTR	ESC(Mouse embryonic stem cells)	None/Absent	Detected
19745813	Mus musculus	mir302	MMT00041957	3'UTR	ESC(Mouse embryonic stem cells)	None/Absent	Detected
19745813	Mus musculus	mir302	MMT00042356	3'UTR	ESC(Mouse embryonic stem cells)	None/Absent	Detected
19745813	Mus musculus	mir302	MMT00042795	3'UTR	ESC(Mouse embryonic stem cells)	None/Absent	Detected
19745813	Mus musculus	mir302	MMT00043070	3'UTR	ESC(Mouse embryonic stem cells)	None/Absent	Detected
19745813	Mus musculus	mir338	MMT00044101	3'UTR	ESC(Mouse embryonic stem cells)	None/Absent	Detected
19745813	Mus musculus	mir302	MMT00044976	3'UTR	ESC(Mouse embryonic stem cells)	None/Absent	Detected
19745813	Mus musculus	mir338	MMT00046612	3'UTR	ESC(Mouse embryonic stem cells)	None/Absent	Detected
19745813	Mus musculus	mir338	MMT00046749	3'UTR	ESC(Mouse embryonic stem cells)	None/Absent	Detected
19745813	Mus musculus	mir200	MMT00046809	3'UTR	ESC(Mouse embryonic stem cells)	None/Absent	Detected
19745813	Mus musculus	mir200	MMT00046953	3'UTR	ESC(Mouse embryonic stem cells)	None/Absent	Detected
19745813	Mus musculus	mir302	MMT00047403	3'UTR	ESC(Mouse embryonic stem cells)	None/Absent	Detected
19745813	Mus musculus	mir302	MMT00047510	3'UTR	ESC(Mouse embryonic stem cells)	None/Absent	Detected
19745813	Mus musculus	mir338	MMT00048679	3'UTR	ESC(Mouse embryonic stem cells)	None/Absent	Detected
19745813	Mus musculus	mir302	MMT00049262	3'UTR	ESC(Mouse embryonic stem cells)	None/Absent	Detected
19745813	Mus musculus	mir429	MMT00049532	3'UTR	ESC(Mouse embryonic stem cells)	None/Absent	Detected
19745813	Mus musculus	mir302	MMT00049532	3'UTR	ESC(Mouse embryonic stem cells)	None/Absent	Detected
19745813	Mus musculus	mir302	MMT00050255	3'UTR	ESC(Mouse embryonic stem cells)	None/Absent	Detected
19745813	Mus musculus	mir302	MMT00050494	3'UTR	ESC(Mouse embryonic stem cells)	None/Absent	Detected
19745813	Mus musculus	mir338	MMT00053222	3'UTR	ESC(Mouse embryonic stem cells)	None/Absent	Detected
19745813	Mus musculus	mir302	MMT00053321	3'UTR	ESC(Mouse embryonic stem cells)	None/Absent	Detected
19745813	Mus musculus	mir338	MMT00053525	3'UTR	ESC(Mouse embryonic stem cells)	None/Absent	Detected
19745813	Mus musculus	mir302	MMT00054724	3'UTR	ESC(Mouse embryonic stem cells)	None/Absent	Detected
19745813	Mus musculus	mir302	MMT00054795	3'UTR	ESC(Mouse embryonic stem cells)	None/Absent	Detected
19745813	Mus musculus	mir338	MMT00056236	3'UTR	ESC(Mouse embryonic stem cells)	None/Absent	Detected
19745813	Mus musculus	mir429	MMT00057799	3'UTR	ESC(Mouse embryonic stem cells)	None/Absent	Detected
19745813	Mus musculus	mir302	MMT00057819	3'UTR	ESC(Mouse embryonic stem cells)	None/Absent	Detected
19745813	Mus musculus	mir338	MMT00058030	3'UTR	ESC(Mouse embryonic stem cells)	None/Absent	Detected
19745813	Mus musculus	mir200	MMT00058244	3'UTR	ESC(Mouse embryonic stem cells)	None/Absent	Detected
19745813	Mus musculus	mir338	MMT00058987	3'UTR	ESC(Mouse embryonic stem cells)	None/Absent	Detected
19745813	Mus musculus	mir302	MMT00060103	3'UTR	ESC(Mouse embryonic stem cells)	None/Absent	Detected
19745813	Mus musculus	mir302	MMT00060287	3'UTR	ESC(Mouse embryonic stem cells)	None/Absent	Detected
19745813	Mus musculus	mir302	MMT00060365	3'UTR	ESC(Mouse embryonic stem cells)	None/Absent	Detected
19745813	Mus musculus	mir302	MMT00061212	3'UTR	ESC(Mouse embryonic stem cells)	None/Absent	Detected
19745813	Mus musculus	mir338	MMT00061414	3'UTR	ESC(Mouse embryonic stem cells)	None/Absent	Detected
19745813	Mus musculus	mir200	MMT00061892	3'UTR	ESC(Mouse embryonic stem cells)	None/Absent	Detected
19745813	Mus musculus	mir302	MMT00062365	3'UTR	ESC(Mouse embryonic stem cells)	None/Absent	Detected
19745813	Mus musculus	mir338	MMT00062579	3'UTR	ESC(Mouse embryonic stem cells)	None/Absent	Detected
19745813	Mus musculus	mir338	MMT00065138	3'UTR	ESC(Mouse embryonic stem cells)	None/Absent	Detected
19745813	Mus musculus	mir429	MMT00065762	3'UTR	ESC(Mouse embryonic stem cells)	None/Absent	Detected
19745813	Mus musculus	mir302	MMT00065793	3'UTR	ESC(Mouse embryonic stem cells)	None/Absent	Detected
19745813	Mus musculus	mir302	MMT00066819	3'UTR	ESC(Mouse embryonic stem cells)	None/Absent	Detected
19745813	Mus musculus	mir429	MMT00067153	3'UTR	ESC(Mouse embryonic stem cells)	None/Absent	Detected
19745813	Mus musculus	mir302	MMT00067765	3'UTR	ESC(Mouse embryonic stem cells)	None/Absent	Detected
19745813	Mus musculus	mir302	MMT00069842	3'UTR	ESC(Mouse embryonic stem cells)	None/Absent	Detected
19745813	Mus musculus	mir429	MMT00070587	3'UTR	ESC(Mouse embryonic stem cells)	None/Absent	Detected
19745813	Mus musculus	mir200	MMT00070609	3'UTR	ESC(Mouse embryonic stem cells)	None/Absent	Detected
19745813	Mus musculus	mir200	MMT00070661	3'UTR	ESC(Mouse embryonic stem cells)	None/Absent	Detected
19745813	Mus musculus	mir302	MMT00070661	3'UTR	ESC(Mouse embryonic stem cells)	None/Absent	Detected
19745813	Mus musculus	mir200	MMT00070671	3'UTR	ESC(Mouse embryonic stem cells)	None/Absent	Detected
19745813	Mus musculus	mir302	MMT00070846	3'UTR	ESC(Mouse embryonic stem cells)	None/Absent	Detected
19745813	Mus musculus	mir200	MMT00070880	3'UTR	ESC(Mouse embryonic stem cells)	None/Absent	Detected
19745813	Mus musculus	mir302	MMT00071822	3'UTR	ESC(Mouse embryonic stem cells)	None/Absent	Detected
19745813	Mus musculus	mir200	MMT00072461	3'UTR	ESC(Mouse embryonic stem cells)	None/Absent	Detected
19745813	Mus musculus	mir429	MMT00072884	3'UTR	ESC(Mouse embryonic stem cells)	None/Absent	Detected
19745813	Mus musculus	mir302	MMT00076460	3'UTR	ESC(Mouse embryonic stem cells)	None/Absent	Detected
19745813	Mus musculus	mir302	MMT00076469	3'UTR	ESC(Mouse embryonic stem cells)	None/Absent	Detected
19745813	Mus musculus	mir338	MMT00076487	3'UTR	ESC(Mouse embryonic stem cells)	None/Absent	Detected
19745813	Mus musculus	mir338	MMT00076623	3'UTR	ESC(Mouse embryonic stem cells)	None/Absent	Detected
19745813	Mus musculus	mir338	MMT00076761	3'UTR	ESC(Mouse embryonic stem cells)	None/Absent	Detected
19745813	Mus musculus	mir302	MMT00077139	3'UTR	ESC(Mouse embryonic stem cells)	None/Absent	Detected
19745813	Mus musculus	mir200	MMT00078047	3'UTR	ESC(Mouse embryonic stem cells)	None/Absent	Detected
19745813	Mus musculus	mir338	MMT00078107	3'UTR	ESC(Mouse embryonic stem cells)	None/Absent	Detected
19745813	Mus musculus	mir338	MMT00078162	3'UTR	ESC(Mouse embryonic stem cells)	None/Absent	Detected
19745813	Mus musculus	mir302	MMT00078709	3'UTR	ESC(Mouse embryonic stem cells)	None/Absent	Detected
19745813	Mus musculus	mir338	MMT00078867	3'UTR	ESC(Mouse embryonic stem cells)	None/Absent	Detected
19745813	Mus musculus	mir302	MMT00078867	3'UTR	ESC(Mouse embryonic stem cells)	None/Absent	Detected
19745813	Mus musculus	mir338	MMT00078870	3'UTR	ESC(Mouse embryonic stem cells)	None/Absent	Detected
19745813	Mus musculus	mir200	MMT00078925	3'UTR	ESC(Mouse embryonic stem cells)	None/Absent	Detected
19745813	Mus musculus	mir302	MMT00079173	3'UTR	ESC(Mouse embryonic stem cells)	None/Absent	Detected
19745813	Mus musculus	mir200	MMT00079347	3'UTR	ESC(Mouse embryonic stem cells)	None/Absent	Detected
19745813	Mus musculus	mir302	MMT00080017	3'UTR	ESC(Mouse embryonic stem cells)	None/Absent	Detected
19745813	Mus musculus	mir302	MMT00080670	3'UTR	ESC(Mouse embryonic stem cells)	None/Absent	Detected
19745813	Mus musculus	mir302	MMT00080810	3'UTR	ESC(Mouse embryonic stem cells)	None/Absent	Detected
19745813	Mus musculus	mir338	MMT00081078*	3'UTR	ESC(Mouse embryonic stem cells)	None/Absent	Detected
19745813	Mus musculus	mir302	MMT00082103	3'UTR	ESC(Mouse embryonic stem cells)	None/Absent	Detected
19745813	Mus musculus	mir302	MMT00082109	3'UTR	ESC(Mouse embryonic stem cells)	None/Absent	Detected
19745813	Mus musculus	mir200	NM_001012477	3'UTR	ESC(Mouse embryonic stem cells)	None/Absent	Detected
19745813	Mus musculus	mir338	NM_001081454	3'UTR	ESC(Mouse embryonic stem cells)	None/Absent	Detected
19745813	Mus musculus	mir302	NM_001081979	3'UTR	ESC(Mouse embryonic stem cells)	None/Absent	Detected
19745813	Mus musculus	mir302	NM_007382	3'UTR	ESC(Mouse embryonic stem cells)	None/Absent	Detected
19745813	Mus musculus	mir302	NM_007404	3'UTR	ESC(Mouse embryonic stem cells)	None/Absent	Detected
19745813	Mus musculus	mir141	NM_007682	3'UTR	ESC(Mouse embryonic stem cells)	None/Absent	Detected
19745813	Mus musculus	mir302	NM_007732	3'UTR	ESC(Mouse embryonic stem cells)	None/Absent	Detected
19745813	Mus musculus	mir338	NM_007742	3'UTR	ESC(Mouse embryonic stem cells)	None/Absent	Detected
19745813	Mus musculus	mir200	NM_007743	3'UTR	ESC(Mouse embryonic stem cells)	None/Absent	Detected
19745813	Mus musculus	mir302	NM_007833	3'UTR	ESC(Mouse embryonic stem cells)	None/Absent	Detected
19745813	Mus musculus	mir141	NM_008086	3'UTR	ESC(Mouse embryonic stem cells)	None/Absent	Detected
19745813	Mus musculus	mir200	NM_008086	3'UTR	ESC(Mouse embryonic stem cells)	None/Absent	Detected
19745813	Mus musculus	mir302	NM_008135	3'UTR	ESC(Mouse embryonic stem cells)	None/Absent	Detected
19745813	Mus musculus	mir141	NM_008377	3'UTR	ESC(Mouse embryonic stem cells)	None/Absent	Detected
19745813	Mus musculus	mir302	NM_008380	3'UTR	ESC(Mouse embryonic stem cells)	None/Absent	Detected
19745813	Mus musculus	mir200	NM_008558	3'UTR	ESC(Mouse embryonic stem cells)	None/Absent	Detected
19745813	Mus musculus	mir141	NM_008622	3'UTR	ESC(Mouse embryonic stem cells)	None/Absent	Detected
19745813	Mus musculus	mir302	NM_008778	3'UTR	ESC(Mouse embryonic stem cells)	None/Absent	Detected
19745813	Mus musculus	mir302	NM_008871	3'UTR	ESC(Mouse embryonic stem cells)	None/Absent	Detected
19745813	Mus musculus	mir338	NM_008873	3'UTR	ESC(Mouse embryonic stem cells)	None/Absent	Detected
19745813	Mus musculus	mir302	NM_008873	3'UTR	ESC(Mouse embryonic stem cells)	None/Absent	Detected
19745813	Mus musculus	mir338	NM_008908	3'UTR	ESC(Mouse embryonic stem cells)	None/Absent	Detected
19745813	Mus musculus	mir302	NM_009075	3'UTR	ESC(Mouse embryonic stem cells)	None/Absent	Detected
19745813	Mus musculus	mir429	NM_009147	3'UTR	ESC(Mouse embryonic stem cells)	None/Absent	Detected
19745813	Mus musculus	mir200	NM_009152	3'UTR	ESC(Mouse embryonic stem cells)	None/Absent	Detected
19745813	Mus musculus	mir302	NM_009310	3'UTR	ESC(Mouse embryonic stem cells)	None/Absent	Detected
19745813	Mus musculus	mir200	NM_009378	3'UTR	ESC(Mouse embryonic stem cells)	None/Absent	Detected
19745813	Mus musculus	mir302	NM_009421	3'UTR	ESC(Mouse embryonic stem cells)	None/Absent	Detected
19745813	Mus musculus	mir338	NM_009465	3'UTR	ESC(Mouse embryonic stem cells)	None/Absent	Detected
19745813	Mus musculus	mir338	NM_009601	3'UTR	ESC(Mouse embryonic stem cells)	None/Absent	Detected
19745813	Mus musculus	mir302	NM_009601	3'UTR	ESC(Mouse embryonic stem cells)	None/Absent	Detected
19745813	Mus musculus	mir338	NM_009627	3'UTR	ESC(Mouse embryonic stem cells)	None/Absent	Detected
19745813	Mus musculus	mir302	NM_009676	3'UTR	ESC(Mouse embryonic stem cells)	None/Absent	Detected
19745813	Mus musculus	mir302	NM_009697	3'UTR	ESC(Mouse embryonic stem cells)	None/Absent	Detected
19745813	Mus musculus	mir302	NM_009726	3'UTR	ESC(Mouse embryonic stem cells)	None/Absent	Detected
19745813	Mus musculus	mir200	NM_009807	3'UTR	ESC(Mouse embryonic stem cells)	None/Absent	Detected
19745813	Mus musculus	mir200	NM_009825	3'UTR	ESC(Mouse embryonic stem cells)	None/Absent	Detected
19745813	Mus musculus	mir302	NM_009829	3'UTR	ESC(Mouse embryonic stem cells)	None/Absent	Detected
19745813	Mus musculus	mir338	NM_009842	3'UTR	ESC(Mouse embryonic stem cells)	None/Absent	Detected
19745813	Mus musculus	mir141	NM_009866	3'UTR	ESC(Mouse embryonic stem cells)	None/Absent	Detected
19745813	Mus musculus	mir429	NM_010026	3'UTR	ESC(Mouse embryonic stem cells)	None/Absent	Detected
19745813	Mus musculus	mir200	NM_010058	3'UTR	ESC(Mouse embryonic stem cells)	None/Absent	Detected
19745813	Mus musculus	mir141	NM_010107	3'UTR	ESC(Mouse embryonic stem cells)	None/Absent	Detected
19745813	Mus musculus	mir338	NM_010109	3'UTR	ESC(Mouse embryonic stem cells)	None/Absent	Detected
19745813	Mus musculus	mir429	NM_010161	3'UTR	ESC(Mouse embryonic stem cells)	None/Absent	Detected
19745813	Mus musculus	mir429	NM_010225	3'UTR	ESC(Mouse embryonic stem cells)	None/Absent	Detected
19745813	Mus musculus	mir302	NM_010313	3'UTR	ESC(Mouse embryonic stem cells)	None/Absent	Detected
19745813	Mus musculus	mir302	NM_010368	3'UTR	ESC(Mouse embryonic stem cells)	None/Absent	Detected
19745813	Mus musculus	mir338	NM_010415	3'UTR	ESC(Mouse embryonic stem cells)	None/Absent	Detected
19745813	Mus musculus	mir302	NM_010757	3'UTR	ESC(Mouse embryonic stem cells)	None/Absent	Detected
19745813	Mus musculus	mir302	NM_010773	3'UTR	ESC(Mouse embryonic stem cells)	None/Absent	Detected
19745813	Mus musculus	mir302	NM_010832	3'UTR	ESC(Mouse embryonic stem cells)	None/Absent	Detected
19745813	Mus musculus	mir338	NM_010847	3'UTR	ESC(Mouse embryonic stem cells)	None/Absent	Detected
19745813	Mus musculus	mir302	NM_010905	3'UTR	ESC(Mouse embryonic stem cells)	None/Absent	Detected
19745813	Mus musculus	mir302	NM_011019	3'UTR	ESC(Mouse embryonic stem cells)	None/Absent	Detected
19745813	Mus musculus	mir302	NM_011026	3'UTR	ESC(Mouse embryonic stem cells)	None/Absent	Detected
19745813	Mus musculus	mir200	NM_011070	3'UTR	ESC(Mouse embryonic stem cells)	None/Absent	Detected
19745813	Mus musculus	mir141	NM_011077	3'UTR	ESC(Mouse embryonic stem cells)	None/Absent	Detected
19745813	Mus musculus	mir141	NM_011182	3'UTR	ESC(Mouse embryonic stem cells)	None/Absent	Detected
19745813	Mus musculus	mir302	NM_011250	3'UTR	ESC(Mouse embryonic stem cells)	None/Absent	Detected
19745813	Mus musculus	mir200	NM_011375	3'UTR	ESC(Mouse embryonic stem cells)	None/Absent	Detected
19745813	Mus musculus	mir141	NM_011520	3'UTR	ESC(Mouse embryonic stem cells)	None/Absent	Detected
19745813	Mus musculus	mir141	NM_011693	3'UTR	ESC(Mouse embryonic stem cells)	None/Absent	Detected
19745813	Mus musculus	mir302	NM_011825	3'UTR	ESC(Mouse embryonic stem cells)	None/Absent	Detected
19745813	Mus musculus	mir338	NM_011845	3'UTR	ESC(Mouse embryonic stem cells)	None/Absent	Detected
19745813	Mus musculus	mir302	NM_011868	3'UTR	ESC(Mouse embryonic stem cells)	None/Absent	Detected
19745813	Mus musculus	mir338	NM_012009	3'UTR	ESC(Mouse embryonic stem cells)	None/Absent	Detected
19745813	Mus musculus	mir200	NM_012059	3'UTR	ESC(Mouse embryonic stem cells)	None/Absent	Detected
19745813	Mus musculus	mir200	NM_013467	3'UTR	ESC(Mouse embryonic stem cells)	None/Absent	Detected
19745813	Mus musculus	mir338	NM_013470	3'UTR	ESC(Mouse embryonic stem cells)	None/Absent	Detected
19745813	Mus musculus	mir302	NM_013470	3'UTR	ESC(Mouse embryonic stem cells)	None/Absent	Detected
19745813	Mus musculus	mir302	NM_013494	3'UTR	ESC(Mouse embryonic stem cells)	None/Absent	Detected
19745813	Mus musculus	mir302	NM_013589	3'UTR	ESC(Mouse embryonic stem cells)	None/Absent	Detected
19745813	Mus musculus	mir338	NM_013915	3'UTR	ESC(Mouse embryonic stem cells)	None/Absent	Detected
19745813	Mus musculus	mir141	NM_015819	3'UTR	ESC(Mouse embryonic stem cells)	None/Absent	Detected
19745813	Mus musculus	mir338	NM_016700	3'UTR	ESC(Mouse embryonic stem cells)	None/Absent	Detected
19745813	Mus musculus	mir302	NM_016773	3'UTR	ESC(Mouse embryonic stem cells)	None/Absent	Detected
19745813	Mus musculus	mir429	NM_016978	3'UTR	ESC(Mouse embryonic stem cells)	None/Absent	Detected
19745813	Mus musculus	mir429	NM_018782	3'UTR	ESC(Mouse embryonic stem cells)	None/Absent	Detected
19745813	Mus musculus	mir338	NM_018857	3'UTR	ESC(Mouse embryonic stem cells)	None/Absent	Detected
19745813	Mus musculus	mir302	NM_018857	3'UTR	ESC(Mouse embryonic stem cells)	None/Absent	Detected
19745813	Mus musculus	mir200	NM_018865	3'UTR	ESC(Mouse embryonic stem cells)	None/Absent	Detected
19745813	Mus musculus	mir429	NM_019464	3'UTR	ESC(Mouse embryonic stem cells)	None/Absent	Detected
19745813	Mus musculus	mir338	NM_019471	3'UTR	ESC(Mouse embryonic stem cells)	None/Absent	Detected
19745813	Mus musculus	mir200	NM_019496	3'UTR	ESC(Mouse embryonic stem cells)	None/Absent	Detected
19745813	Mus musculus	mir200	NM_019806	3'UTR	ESC(Mouse embryonic stem cells)	None/Absent	Detected
19745813	Mus musculus	mir429	NM_019922	3'UTR	ESC(Mouse embryonic stem cells)	None/Absent	Detected
19745813	Mus musculus	mir302	NM_019986	3'UTR	ESC(Mouse embryonic stem cells)	None/Absent	Detected
19745813	Mus musculus	mir338	NM_020050	3'UTR	ESC(Mouse embryonic stem cells)	None/Absent	Detected
19745813	Mus musculus	mir338	NM_020491	3'UTR	ESC(Mouse embryonic stem cells)	None/Absent	Detected
19745813	Mus musculus	mir141	NM_021460	3'UTR	ESC(Mouse embryonic stem cells)	None/Absent	Detected
19745813	Mus musculus	mir200	NM_021460	3'UTR	ESC(Mouse embryonic stem cells)	None/Absent	Detected
19745813	Mus musculus	mir141	NM_021539	3'UTR	ESC(Mouse embryonic stem cells)	None/Absent	Detected
19745813	Mus musculus	mir302	NM_021539	3'UTR	ESC(Mouse embryonic stem cells)	None/Absent	Detected
19745813	Mus musculus	mir429	NM_021881	3'UTR	ESC(Mouse embryonic stem cells)	None/Absent	Detected
19745813	Mus musculus	mir338	NM_023056	3'UTR	ESC(Mouse embryonic stem cells)	None/Absent	Detected
19745813	Mus musculus	mir302	NM_023056	3'UTR	ESC(Mouse embryonic stem cells)	None/Absent	Detected
19745813	Mus musculus	mir141	NM_024226	3'UTR	ESC(Mouse embryonic stem cells)	None/Absent	Detected
19745813	Mus musculus	mir338	NM_025730	3'UTR	ESC(Mouse embryonic stem cells)	None/Absent	Detected
19745813	Mus musculus	mir302	NM_025895	3'UTR	ESC(Mouse embryonic stem cells)	None/Absent	Detected
19745813	Mus musculus	mir302	NM_025932	3'UTR	ESC(Mouse embryonic stem cells)	None/Absent	Detected
19745813	Mus musculus	mir302	NM_025975	3'UTR	ESC(Mouse embryonic stem cells)	None/Absent	Detected
19745813	Mus musculus	mir338	NM_026165	3'UTR	ESC(Mouse embryonic stem cells)	None/Absent	Detected
19745813	Mus musculus	mir429	NM_026178	3'UTR	ESC(Mouse embryonic stem cells)	None/Absent	Detected
19745813	Mus musculus	mir141	NM_026179	3'UTR	ESC(Mouse embryonic stem cells)	None/Absent	Detected
19745813	Mus musculus	mir338	NM_026321	3'UTR	ESC(Mouse embryonic stem cells)	None/Absent	Detected
19745813	Mus musculus	mir302	NM_026431	3'UTR	ESC(Mouse embryonic stem cells)	None/Absent	Detected
19745813	Mus musculus	mir338	NM_026509	3'UTR	ESC(Mouse embryonic stem cells)	None/Absent	Detected
19745813	Mus musculus	mir338	NM_027561	3'UTR	ESC(Mouse embryonic stem cells)	None/Absent	Detected
19745813	Mus musculus	mir200	NM_028002	3'UTR	ESC(Mouse embryonic stem cells)	None/Absent	Detected
19745813	Mus musculus	mir302	NM_028007	3'UTR	ESC(Mouse embryonic stem cells)	None/Absent	Detected
19745813	Mus musculus	mir141	NM_028132	3'UTR	ESC(Mouse embryonic stem cells)	None/Absent	Detected
19745813	Mus musculus	mir302	NM_028444	3'UTR	ESC(Mouse embryonic stem cells)	None/Absent	Detected
19745813	Mus musculus	mir141	NM_028712	3'UTR	ESC(Mouse embryonic stem cells)	None/Absent	Detected
19745813	Mus musculus	mir200	NM_028712	3'UTR	ESC(Mouse embryonic stem cells)	None/Absent	Detected
19745813	Mus musculus	mir338	NM_028770	3'UTR	ESC(Mouse embryonic stem cells)	None/Absent	Detected
19745813	Mus musculus	mir338	NM_028785	3'UTR	ESC(Mouse embryonic stem cells)	None/Absent	Detected
19745813	Mus musculus	mir302	NM_029793	3'UTR	ESC(Mouse embryonic stem cells)	None/Absent	Detected
19745813	Mus musculus	mir302	NM_030700	3'UTR	ESC(Mouse embryonic stem cells)	None/Absent	Detected
19745813	Mus musculus	mir302	NM_031999	3'UTR	ESC(Mouse embryonic stem cells)	None/Absent	Detected
19745813	Mus musculus	mir338	NM_032007	3'UTR	ESC(Mouse embryonic stem cells)	None/Absent	Detected
19745813	Mus musculus	mir338	NM_053083	3'UTR	ESC(Mouse embryonic stem cells)	None/Absent	Detected
19745813	Mus musculus	mir302	NM_053141	3'UTR	ESC(Mouse embryonic stem cells)	None/Absent	Detected
19745813	Mus musculus	mir141	NM_133201	3'UTR	ESC(Mouse embryonic stem cells)	None/Absent	Detected
19745813	Mus musculus	mir302	NM_133654	3'UTR	ESC(Mouse embryonic stem cells)	None/Absent	Detected
19745813	Mus musculus	mir141	NM_133741	3'UTR	ESC(Mouse embryonic stem cells)	None/Absent	Detected
19745813	Mus musculus	mir200	NM_133777	3'UTR	ESC(Mouse embryonic stem cells)	None/Absent	Detected
19745813	Mus musculus	mir141	NM_145392	3'UTR	ESC(Mouse embryonic stem cells)	None/Absent	Detected
19745813	Mus musculus	mir338	NM_146229	3'UTR	ESC(Mouse embryonic stem cells)	None/Absent	Detected
19745813	Mus musculus	mir200	NM_148952	3'UTR	ESC(Mouse embryonic stem cells)	None/Absent	Detected
19745813	Mus musculus	mir141	NM_175327	3'UTR	ESC(Mouse embryonic stem cells)	None/Absent	Detected
19745813	Mus musculus	mir200	NM_175327	3'UTR	ESC(Mouse embryonic stem cells)	None/Absent	Detected
19745813	Mus musculus	mir302	NM_175553	3'UTR	ESC(Mouse embryonic stem cells)	None/Absent	Detected
19745813	Mus musculus	mir429	NM_176833	3'UTR	ESC(Mouse embryonic stem cells)	None/Absent	Detected
19745813	Mus musculus	mir429	NM_177699	3'UTR	ESC(Mouse embryonic stem cells)	None/Absent	Detected
19745813	Mus musculus	mir200	NM_177727	3'UTR	ESC(Mouse embryonic stem cells)	None/Absent	Detected
19745813	Mus musculus	mir429	NM_178048	3'UTR	ESC(Mouse embryonic stem cells)	None/Absent	Detected
19745813	Mus musculus	mir338	NM_178659	3'UTR	ESC(Mouse embryonic stem cells)	None/Absent	Detected
19745813	Mus musculus	mir429	NM_178730	3'UTR	ESC(Mouse embryonic stem cells)	None/Absent	Detected
19745813	Mus musculus	mir338	NM_181452	3'UTR	ESC(Mouse embryonic stem cells)	None/Absent	Detected
19745813	Mus musculus	mir429	NM_201245	3'UTR	ESC(Mouse embryonic stem cells)	None/Absent	Detected
19745813	Mus musculus	mir338	ri|1810010L20|R000022E20||2220	3'UTR	ESC(Mouse embryonic stem cells)	None/Absent	Detected
19745813	Mus musculus	mir338	ri|2210408K08|ZX00054O17||1834	3'UTR	ESC(Mouse embryonic stem cells)	None/Absent	Detected
19745813	Mus musculus	mir200	ri|2210410N19|ZX00054E04||869	3'UTR	ESC(Mouse embryonic stem cells)	None/Absent	Detected
19745813	Mus musculus	mir338	ri|2700089E24|ZX00056N16||1998	3'UTR	ESC(Mouse embryonic stem cells)	None/Absent	Detected
19745813	Mus musculus	mir302	ri|2810031D16|ZX00065O03||1494	3'UTR	ESC(Mouse embryonic stem cells)	None/Absent	Detected
19745813	Mus musculus	mir429	ri|2810489O06|ZX00067F14||1560	3'UTR	ESC(Mouse embryonic stem cells)	None/Absent	Detected
19745813	Mus musculus	mir302	ri|4833428J17|PX00028K02||1527	3'UTR	ESC(Mouse embryonic stem cells)	None/Absent	Detected
19745813	Mus musculus	mir302	ri|5430402E13|PX00022I03||2051	3'UTR	ESC(Mouse embryonic stem cells)	None/Absent	Detected
19745813	Mus musculus	mir302	ri|5430417L22|PX00102P09||1869	3'UTR	ESC(Mouse embryonic stem cells)	None/Absent	Detected
19745813	Mus musculus	mir338	ri|5730411F04|PX00002B15||1057	3'UTR	ESC(Mouse embryonic stem cells)	None/Absent	Detected
19745813	Mus musculus	mir302	ri|5730411F04|PX00002B15||1057	3'UTR	ESC(Mouse embryonic stem cells)	None/Absent	Detected
19745813	Mus musculus	mir338	ri|6030461F23|PX00057N09||3095	3'UTR	ESC(Mouse embryonic stem cells)	None/Absent	Detected
19745813	Mus musculus	mir141	U21489	3'UTR	ESC(Mouse embryonic stem cells)	None/Absent	Detected
19745813	Mus musculus	mir302	U92068	3'UTR	ESC(Mouse embryonic stem cells)	None/Absent	Detected
19745813	Mus musculus	mir338	X03019	3'UTR	ESC(Mouse embryonic stem cells)	None/Absent	Detected
19745813	Mus musculus	mir302	X03019	3'UTR	ESC(Mouse embryonic stem cells)	None/Absent	Detected
19745813	Mus musculus	mir338	X13297	3'UTR	ESC(Mouse embryonic stem cells)	None/Absent	Detected
19745813	Mus musculus	mir338	X97281	3'UTR	ESC(Mouse embryonic stem cells)	None/Absent	Detected
19745813	Mus musculus	mir200	XM_128982	3'UTR	ESC(Mouse embryonic stem cells)	None/Absent	Detected
19745813	Mus musculus	mir302	XM_133608	3'UTR	ESC(Mouse embryonic stem cells)	None/Absent	Detected
19745813	Mus musculus	mir302	XM_135400	3'UTR	ESC(Mouse embryonic stem cells)	None/Absent	Detected
19745813	Mus musculus	mir200	XM_195315	3'UTR	ESC(Mouse embryonic stem cells)	None/Absent	Detected
19745813	Mus musculus	mir200	XM_195391	3'UTR	ESC(Mouse embryonic stem cells)	None/Absent	Detected
19745813	Mus musculus	mir302	XM_356601	3'UTR	ESC(Mouse embryonic stem cells)	None/Absent	Detected
19745813	Mus musculus	mir200	XM_357595	3'UTR	ESC(Mouse embryonic stem cells)	None/Absent	Detected
19745813	Mus musculus	mir302	XM_358857	3'UTR	ESC(Mouse embryonic stem cells)	None/Absent	Detected
19745813	Mus musculus	mir429	XM_359260	3'UTR	ESC(Mouse embryonic stem cells)	None/Absent	Detected
19745813	Mus musculus	mir302	XM_359260	3'UTR	ESC(Mouse embryonic stem cells)	None/Absent	Detected
19745813	Mus musculus	mir302	Y18276	3'UTR	ESC(Mouse embryonic stem cells)	None/Absent	Detected
19745813	Mus musculus	mir302	Z71189	3'UTR	ESC(Mouse embryonic stem cells)	None/Absent	Detected
18311153	Mus musculus	mir290			ESC(Mouse embryonic stem cells)	None/Absent	Detected
18978791	Mus musculus	mir290	Cdkn1a	3'UTR	ESC(Mouse embryonic stem cells)	None/Absent	Detected
18978791	Mus musculus	mir294	Cdkn1a	3'UTR	ESC(Mouse embryonic stem cells)	None/Absent	Detected
18978791	Mus musculus	mir295	Cdkn1a	3'UTR	ESC(Mouse embryonic stem cells)	None/Absent	Detected
18978791	Mus musculus	mir291a-3p	Cdkn1a	3'UTR	ESC(Mouse embryonic stem cells)	None/Absent	Detected
18978791	Mus musculus	mir291b-3p	Cdkn1a	3'UTR	ESC(Mouse embryonic stem cells)	None/Absent	Detected
18978791	Mus musculus	mir290	Lats2	3'UTR	ESC(Mouse embryonic stem cells)	None/Absent	Detected
18978791	Mus musculus	mir294	Lats2	3'UTR	ESC(Mouse embryonic stem cells)	None/Absent	Detected
18978791	Mus musculus	mir295	Lats2	3'UTR	ESC(Mouse embryonic stem cells)	None/Absent	Detected
18978791	Mus musculus	mir291a-3p	Lats2	3'UTR	ESC(Mouse embryonic stem cells)	None/Absent	Detected
18978791	Mus musculus	mir291b-3p	Lats2	3'UTR	ESC(Mouse embryonic stem cells)	None/Absent	Detected
18978791	Mus musculus	mir290	Rbl2	3'UTR	ESC(Mouse embryonic stem cells)	None/Absent	Detected
18978791	Mus musculus	mir294	Rbl2	3'UTR	ESC(Mouse embryonic stem cells)	None/Absent	Detected
18978791	Mus musculus	mir295	Rbl2	3'UTR	ESC(Mouse embryonic stem cells)	None/Absent	Detected
18978791	Mus musculus	mir291a-3p	Rbl2	3'UTR	ESC(Mouse embryonic stem cells)	None/Absent	Detected
18978791	Mus musculus	mir291b-3p	Rbl2	3'UTR	ESC(Mouse embryonic stem cells)	None/Absent	Detected
20118242	Mus musculus	mir10a	Hdac4	3'UTR	ESC(Mouse embryonic stem cells)	SMC(Mouse smooth muscle cells)	Increase
19513532	Mus musculus	mir146			HSC(Mouse hematopoietic stem cells)	SP(Side population cells)	Decrease
19513532	Mus musculus	mir122			HSC(Mouse hematopoietic stem cells)	SP(Side population cells)	Decrease
18278031	Mus musculus	mir223	Mef2c	3'UTR	HSC(Mouse hematopoietic stem cells)	None/Absent	Detected
18230348	Mus musculus	mir125b	Erbb2	3'UTR	MSC(Mouse mesenchymal stem cells)	None/Absent	Detected
18577219	Mus musculus	mir137	Cdk6	3'UTR	NSC(Mouse neural stem cells)	None/Absent	Detected
18577219	Mus musculus	mir124	Cdk6	3'UTR	NSC(Mouse neural stem cells)	None/Absent	Detected
19330006	Mus musculus	mir9	Nr2e1	3'UTR	NSC(Mouse neural stem cells)	None/Absent	Detected
20452318	Mus musculus	mir184	Numbl	3'UTR	NSC(Mouse neural stem cells)		Detected
19666532	Mus musculus	mir27b	Pax3	3'UTR	Skeletal muscle stem cells	None/Absent	Detected
19422302	Rattus norvegicus	mir326			ADSC(Rat adipose-derived stem cells)	None/Absent	Detected
19422302	Rattus norvegicus	mir31			ADSC(Rat adipose-derived stem cells)	None/Absent	Detected
20450967	Rattus norvegicus	mir23b			NSC(Rat neural stem cells)	Motor neurons	Decrease
20450967	Rattus norvegicus	mir24-1			NSC(Rat neural stem cells)	Motor neurons	Decrease
20450967	Rattus norvegicus	mir27a			NSC(Rat neural stem cells)	Motor neurons	Decrease
20450967	Rattus norvegicus	mir29b-1			NSC(Rat neural stem cells)	Motor neurons	Decrease
20450967	Rattus norvegicus	mir222			NSC(Rat neural stem cells)	Motor neurons	Decrease
20450967	Rattus norvegicus	mir221			NSC(Rat neural stem cells)	Motor neurons	Decrease
20450967	Rattus norvegicus	mir29a			NSC(Rat neural stem cells)	Motor neurons	Decrease
20450967	Rattus norvegicus	mir497			NSC(Rat neural stem cells)	Motor neurons	Decrease
20450967	Rattus norvegicus	mir24-2			NSC(Rat neural stem cells)	Motor neurons	Decrease
20450967	Rattus norvegicus	mir195			NSC(Rat neural stem cells)	Motor neurons	Decrease

## Sheet: Sheet5.Protein&Phosphoprotein
PubMed ID	Organism	Platform	Search Software	Peptide Search Filtering	Protein Detected Filtering	Protein Differential Abundance Filtering
15302865	Homo sapiens	2-DE/Q-TOF	ProteinLynx and Mascot	Null	Gel spots present and at least two peptides sequenced with good MS/MS spectra	Gel spots volume over 2-fold change in triplicate experiments
15536191	Homo sapiens	2-DE/MALDI-TOF	ProFound	Caculate ProFound Z score	Null	Gel spots volume over 2-fold change
15707972	Homo sapiens	2-DE/LCQ	Mascot and SEQUEST	Peptides scores >43 (MASCOT) and >3.2 (SEQUEST)	Gel spots present	Null
15971194	Homo sapiens	2-DE/MALDI-TOF	Mascot	Null	Gel spots present, gel matching.	Null
16137224	Homo sapiens	2-DE/Q-TOF	Proteinlynx 1.1 Global Server program	Null	Null	Gel spots present or not
16210410	Homo sapiens	Q-TOF,LTQ-FT	Mascot	Caculate peptide IonsScore	Proteins only if they were observed in at least two of the three pairs of samples analyzed	Peptides intensity of XIC change
16475233	Homo sapiens	2-DE/MALDI-TOF	Mascot	Mascot score >49 for Swiss-Prot and >63 for NCBInr database	Gel spots present, proteins with at least five peptides matching	Gel spots volume over 1.5-fold change
16758447	Homo sapiens	2-DE/MALDI-TOF	Mascot	Null	ANOVA analysis of spot volume with p<=0.01	Null
16909046	Homo sapiens	2-DE/MS	Mascot	Null	Null	Gel spots volume change
16951548	Homo sapiens	2-DE/MALDI-TOF	ProFound, Mascot and MSFit	Null	Peptides with at least 4 matching peptide masses.	Null
17530189	Homo sapiens	2-DE/MALDI-TOF	ProFound	Null	Null	Gel spots volume over 2-fold change and Student's t-test p<0.05
18047393	Homo sapiens	2-DE/MALDI-TOF	Mascot	Null	Gel spots present	Gel spots present or not
18162134	Homo sapiens	PowerBlot assays and Kinexus assays	Null	Null	Proteins detected by antibody	Null
18222713	Homo sapiens	2-DE/MALDI-MS	Mascot	Null	Null	Gel spots volume over 1.5-fold change
18302751	Homo sapiens	SDS-PAGE/LCQ	SEQUEST	Xcorr > 1.7, 2.2 and 3.3 for mono-, di- and tri-charged peptides and P value up to 0.001 for peptide	Proteins with at least 2 peptides	Gel band present or not
18304949	Homo sapiens	iTRAQ/MALDI-TOF	SEQUEST,Mascot and X!Tandem	Mascot identifications required ion identity scores>=40 and ion scores>=32, SEQUEST identifications required a DeltCn of 0.228 and Xcorr>=4.75, Mascot identifications required an identity score>=41.8 and an ion score>=31.9, and X!Tandem identifications required a log(e)>=1.89.	Protein with at least two unique, confidently identified peptides	iTRAQ experiment at a ratio >= 1.1 and <= 0.9 and p<=0.1
18489135	Homo sapiens	Lysate in-solution digestion/SCX-nanoLC-LTQ-MS	Mascot	Mascot scores >25 for peptides and >60 for proteins	Peptides:Peptide Prophet>0.9 and Mascot score >20; Proteins:Protein Prophet>0.9 with at least 2 peptides and Mascot score >60.	Null
18570454	Homo sapiens	Lysate in-solution digestion /nanoLC-Q-TOF	Mascot	Mascot score >30	Peptides:1) the mass tolerances of MS and MS/MS were 1.0 and 0.5 u, respectively;2) static modification was set as carbamidomethylation of cysteine including variable modification such as oxidation of methionine; 3) tryptic enzyme and double miscleavages were de?ned; and 4) a minimum Mascot score of above 30 was accepted as an extensive homology.	Null
18616696	Homo sapiens	2-DE/TOF-TOF	Mascot	Null	Null	Gel spots volume over 2-fold change and P<0.05
18776689	Homo sapiens	2-DE/ESI-Q-TOF	Mascot	Null	Null	Student's t-test p<0.05
18821827	Homo sapiens	2-DE/MALDI-TOF	Mascot	Null	Null	Gel spots volume over 2-fold change
19001410	Homo sapiens	Lysate in-solution digestion/iTRAQ/SCX-2DLC-Q-TOF	Mascot	Mascot assignment of "identity" (p<0.05);	Proteins: with at least two peptides.	Cutoff points for peptide differential expression were mean+/-2S.D. were used to infer differentially expressed proteins.
19116983	Homo sapiens	2-DE/MALDI-TOF	Mascot	Null	Protein score CI% and sequence coverage was more than 99% (p,0.01) and 15%, respectively, with at least four matched peaks.	Student's t-test of gel spot volume different p<0.05
19144917	Homo sapiens	Lysate in-solution digestion/SCX-IMAC/LTQ-Orbitrap(CAD and ETD)	OMSSA (Open Mass Spectrometry Search Algorithm)	Null	All identifications were trimmed using an in-house program to a 1% FDR through filtering of peptides by identification score, precursor m/z accuracy (50 ppm maximum).	Null
19151416	Homo sapiens	SILAC/LTQ-FT	Mascot	Peptides:Mascot score >25;Proteins:Mascot score >60	Proteins at least two unique peptides (FPR<0.7%)	Null
19173612	Homo sapiens	Lysate in-solution digestion/iTRAQ/SCX-LC-MS/MS	ProteinPilot	Null	Proteins:unused Protscore >1.3	iTRAQ experiment at a ratio >= 1.2 and <= 0.8
19206105	Homo sapiens	2-DE/ESI-Q-TOF	Mascot	Null	Null	Gel spots volume over 2-fold change
19229859	Homo sapiens	2-DE/MALDI-TOF	Mascot	Mascot MOWSE score >64	Null	Gel spots volume down 2-fold and Up 1.2-fold change
19383402	Homo sapiens	Lysate in-solution digestion/LC-FTICR	Mascot	Peptides:MS2 score must be over 32 and peptides must have a Lys C cleavage site (K) with a length of at least 7 amino acids. peptides for which the y-ion or b-ion score was at least 54.	Protein based on a minimum of two peptides corresponding to an accumulated MS2 score of at least 64 (p=0.0001) and/or an MS3 spectrum with an MS3 score of at least 54 (p>0.0001); single peptide protein identification required the same as the latter.	Null
19664994	Homo sapiens	Lysate in-solution digestion/SCX/IMAC/RP-HPLC-LTQ-FTICR(Orbitrap)	SEQUEST	Phosphopeptides:Xcorr scores >2.5 for 3+, >2.0 for 2+ and >1.5 for 1+ with manually checked and complement with extracted ion chromatograms (XICs).	Null	Protein phosphorylation was identified exclusively in this population or at least 3-fold more frequently than in the other population.
19664995	Homo sapiens	Lysate in-solution digestion/SILAC/SCX/TiO2/2D-nanoflow-HPLC-LTQ-Orbitrap	Mascot	Mascot score >35	Peptides:Mascot score > 35 with FDR <1%. The mass spectrums of Phosphopeptides were manually validated.	SILAC ratio of phosphopeptides change over 0.5(log2 scale).
19862760	Homo sapiens	2-DE/MALDI-TOF	Mascot	Mascot MOWSE score >74 (p<0.05)	Null	ANOVA analysis of gel spot volume p<=0.05
19899800	Homo sapiens	Lysate in-solution digestion/Peptide IPG-IEF/NanoLC-LTQ	GPM(global proteome machine)	Null	Peptides FDR=0.32%; Proteins with at least two peptides.	Null
20459141	Homo sapiens	ExacTag and iTRAQ/LC-ESI-MS/MS	Protein Pilot v2.0 and Phenyx server algorithm	Null	iTRAQ data peptides ≥95% confidence interval and have multiple peptide identifications. ExacTag and Phenyx interrogation were filtered using a peptide z-score of 7.0 and p-val < 1x10-6.	ANOVA (p<0.05) with Tukey's multiple comparison test
20199872	Homo sapiens	SILAC/nLC-LTQ-FT-ICR-MS	THRASH algorithm	Null	Null	Null
20407807	Homo sapiens	2-DE/MALDI-TOF	Aldente or Profound software	Null	Proteins: shift max 0.2, slope max 200, internal error max 50, minimum number of hits 4, P value max less than 5.	ANOVA analysis of gel spot volume p<=0.05
19899826	Homo sapiens	TMT tags/TiO2/LTQ-Orbitrap	Scientific BioWorks 3.3.1	Peptide:DeltaCN=0.1 and Xcorr values(+1=1.9,+2=2.5,+3=3.5). Proteins:at least two peptides, FDR=5%.	Null	Null
19226164	Macaca mulatta	2-DE/MALDI-TOF	Mascot	Mascot MOWSE score >78 (p<0.05)	Gel spots present	Student's t-test of gel spot volume P<=0.01
20091144	Macaca mulatta	2-DE/MALDI-TOF	Mascot	MOWSE score >80 (p<0.05)	Gel spots present	ANOVA analysis of gel spot volume p<=0.05
11565801	Mus musculus	2-DE/MALDI-TOF	PeptIdent	Null	Null	Gel spots present or not
15378706	Mus musculus	2-DE/MALDI-TOF	Mascot	Null	Gel spots present and proteins with at least three peptides matching	Null
15501590	Mus musculus	2-DE/MALDI-TOF	Mascot	Mascot score >48 (P<0.05)	Null	Gel spots volume over 2-fold change
15742316	Mus musculus	2-DE/Q-TOF	Mascot	Peptides MOWSE scores (P<0.05) and MS/MS signals for y- or b-ions >= 3	Proteins with at least two unique peptides	Null
15789344	Mus musculus	2-DE/MALDI-TOF	ProFound	Null	Null	Gel spots volume change (P<0.01)
16176923	Mus musculus	Q-TOF	Mascot	Peptides MOWSE scores (P<0.05) and MS/MS signals for y- or b-ions >= 3	Proteins with at least two peptide hits.	Null
16188873	Mus musculus	2-DE/Q-TOF,MALDI-MS/MS	Mascot	Null	Null	Gel spots volume change
16222718	Mus musculus	2-DE/Q-TOF	ProteinLynx and MASCOT	Null	Gel spots present and at least two peptides sequenced with good MS/MS spectra	Gel spots volume over 2-fold change
16507774	Mus musculus	iTRAQ/QSTAR XL	ProQUANT v1.1	Confidence score >70	Proteins with at least one peptide with high confidence of correct sequence assignment	Proteins with differences of labeled intensity greater than 1.2-fold and more than 3 peptides
16973132	Mus musculus	2-DE/MALDI-TOF	Mascot	Null	Null	Gel spots volume change(ANOVA p<=0.01)
17030443	Mus musculus	2-DE/Q-TOF	Mascot	Null	Null	Cy3 labeled spots volume over 1.61-fold change and Cy5 labeled spots volume over 2.36-fold change
17188235	Mus musculus	2-DE/MALDI-TOF	Mascot	Mascot score >55	Null	Gel spots volume over 2-fold change
17520663	Mus musculus	2-DE/MALDI-TOF	Mascot	Null	Null	Gel spots volume over 1.5-fold change
17907156	Mus musculus	2-DE/MALDI-TOF	ProFound	Protein score >59 or best ion score (MS/MS) >30	Null	Gel spots volume over 1.4-fold change and Student's t-test p<0.05
18043732	Mus musculus	2-DE/LCQ	Mascot	Mascot score (P<0.05)	Null	The data-adjusted modified t-test SAM to calculate FDR<0.01
18045800	Mus musculus	iTRAQ/QSTAR XL	ProQUANT v1.1	Null	Proteins with at least 3 peptides	iTRAQ experiment at a ratio >= 1.2 and <= 0.8 for 3 peptides.
18045802	Mus musculus	SILAC/LTQ-Orbitrap	Mascot	Mascot score (P<0.05)	Proteins with FDR<0.01 and with at least two peptides (one uniquely assignable)	Null
18047272	Mus musculus	2-DE/MALDI-TOF	Mascot	Null	Null	Gel spots volume change (one-way ANOVA) p<0.05
18083999	Mus musculus	iTRAQ/LC-MS/MS	ProQUANT v1.1	Null	Proteins with at least three (non-unique) peptides had to be identified and quantified.	The iTRAQ ratio of fold change had to be>1.2,and had to have a p <0.05 from a Student’s t test in two of three analyses,and the LS-K1 versus LS-K2 and LS+K1 versus LS+K2 ratios had to be between 0.92 and 1.10 in all replicates where data were obtained for that protein.
18328832	Mus musculus	2-DE/MALDI-TOF	Mascot and MSFit	Null	Null	Student's t-test of gel spot volume P<0.05
18449859	Mus musculus	2-DE/MALDI-TOF	Null	Null	Gel spots present	Null
19053146	Mus musculus	2-DE/Q-TOF and iTRAQ/ZIC-HILIC/MALDI-TOF and iTRAQ/RPLC/MALDI-TOF	Mascot	Null	Null	Gel spots volume significantly different and iTRAQ peptides ratio over 2-fold
19131690	Mus musculus	2-DE/MALDI-TOF	Mascot	Null	Gel spots present	Gel spots volume over 1.5-fold change and Student's t-test P<0.05
19152270	Mus musculus	Lysate in-solution digestion/SCX-2DLC-Q-TOF	ProteinPilot	Null	Proteins:at least three fragment ions per peptide; at least 2 peptides determined per protein and identi?cation of the protein in at least 2 out of 3 injections within the same condition.	Fold change (natural log) of normalized peak area/intensity of each peptide over 0.3 fold
19170074	Mus musculus	Lysate in-solution digestion/HPLC-QSTAR XL	ProteinPilot	Null	Proteins:Unused ProtScore>1.30	Null
19275242	Mus musculus	2-DE/MALDI-TOF	Mascot	Mascot MOWSE score >54 (p<0.05)	Null	Student's t-test of gel spot volume P<=0.05
19545112	Mus musculus	ConA Affinity Chromatography/LC-MS/MS	Mascot	Peptides Mascot score >30	PEP-FDR=1%	Null
19810753	Mus musculus	2-DE/MALDI-TOF	Mascot	Null	Proteins:at least one peptide sequence match above identity threshold in coincidence with at least 20% sequence coverage in the PMF.	Student's t-test of gel spot volume P<=0.01
16600995	Mus musculus/Homo sapiens	SDS-PAGE/FT-ICR	Mascot	Null	Mascot with multiple setting achieved protein FDR <0.2%	Peptides hits more than 3-fold change
12818002	Rattus norvegicus	2-DE/MALDI-TOF	Mascot	Mascot score (P<0.05)	Gel spots present	Null
15176470	Rattus norvegicus	2-DE/MALDI-TOF	Mascot	Null	Null	Gel spots volume change (P<0.05)
15707363	Rattus norvegicus	2-DE/MALDI-TOF	Null	Null	Null	Gel spots volume different statistic by three algorithms
17105402	Rattus norvegicus	2-DE/MALDI-TOF	Mascot	Null	Null	Gel spots volume over 2-fold change and Student's t-test p<0.05
19323533	Rattus norvegicus	2-DE/MALDI-TOF	Protein Lynx Global Server	Null	Null	Student's t-test of gel spot volume P<=0.05

## Sheet: Sheet6.TF Regulation
PubMed ID	Organism	TF Name	Binding Region	Stem Cell Sample	Regulation Description	GEO Accession
18555785	Mus musculus	Ctcf	None/Absent	ESC(Mouse embryonic stem cells)	required for transcriptional insulation	GSE11431
21245162	Homo sapiens	EOMES	DOWNSTREAM	ESC(Human embryonic stem cells)	EOMES is required for normal DE(definitive endoderm) differentiation	GSE26097
16153702	Homo sapiens	E2F4	TSS region	ESC(Human embryonic stem cells)	the set of promoters bound by the cell-cycle transcription factor E2F4 in these human ES cells did not overlap substantially with those bound by the OSN	Null
16153702	Homo sapiens	NANOG	TSS region	ESC(Human embryonic stem cells)	OCT4, SOX2, and NANOG collaborate to form regulatory circuitry consisting of autoregulatory and feedforward loops	Null
16153702	Homo sapiens	SOX2	TSS region	ESC(Human embryonic stem cells)	OCT4, SOX2, and NANOG collaborate to form regulatory circuitry consisting of autoregulatory and feedforward loops	Null
16153702	Homo sapiens	POU5F1	TSS region	ESC(Human embryonic stem cells)	OCT4, SOX2, and NANOG collaborate to form regulatory circuitry consisting of autoregulatory and feedforward loops	Null
18555785	Mus musculus	E2f1	None/Absent	ESC(Mouse embryonic stem cells)	best known for its role in regulating cell-cycle progression and has also been shown to associate extensively with promoter regions	GSE11431
18555785	Mus musculus	Esrrb	None/Absent	ESC(Mouse embryonic stem cells)	regulators of pluripotency and/or self-renewal	GSE11431
18555785	Mus musculus	Klf4	None/Absent	ESC(Mouse embryonic stem cells)	reprogramming factors that are also implicated in the maintenance of the undifferentiated state of ES cells	GSE11431
18555785	Mus musculus	Myc	None/Absent	ESC(Mouse embryonic stem cells)	reprogramming factors that are also implicated in the maintenance of the undifferentiated state of ES cells	GSE11431
18555785	Mus musculus	Mycn	None/Absent	ESC(Mouse embryonic stem cells)	reprogramming factors that are also implicated in the maintenance of the undifferentiated state of ES cells	GSE11431
18555785	Mus musculus	Nanog	None/Absent	ESC(Mouse embryonic stem cells)	regulators of pluripotency and/or self-renewal	GSE11431
18555785	Mus musculus	Oct4	None/Absent	ESC(Mouse embryonic stem cells)	regulators of pluripotency and/or self-renewal	GSE11431
18555785	Mus musculus	Smad1	None/Absent	ESC(Mouse embryonic stem cells)	key components of thesignaling pathways mediated by BMP and LIF	GSE11431
18555785	Mus musculus	Sox2	None/Absent	ESC(Mouse embryonic stem cells)	regulators of pluripotency and/or self-renewal	GSE11431
18555785	Mus musculus	Stat3	None/Absent	ESC(Mouse embryonic stem cells)	key components of thesignaling pathways mediated by BMP and LIF	GSE11431
18555785	Mus musculus	Tcfcp2l1	None/Absent	ESC(Mouse embryonic stem cells)	preferentially upregulated in ES cells but has uncharacterized DNAbinding properties and function	GSE11431
18555785	Mus musculus	Zfx	None/Absent	ESC(Mouse embryonic stem cells)	regulators of pluripotency and/or self-renewal	GSE11431
18804426	Mus musculus	Sall4	Intron	ESC(Mouse embryonic stem cells)	required for early embryonic development and for ESC pluripotency. Also functions as an essential stemness factor for extraembryonic endoderm (XEN) cells	GSE12482
19884340	Mus musculus	rara	DIVERGENT_PROMOTER	ESC(Mouse embryonic stem cells)	RAR binding to a novel series of target genes involved in cell cycle regulation, transformation, and metastasis, suggesting new pathways by which RA may regulate proliferation and cancer	Null
20720539	Mus musculus	Ctcf	None/Absent	ESC(Mouse embryonic stem cells)	CCCTC-binding factor	GSE22557
20720539	Mus musculus	Med1	None/Absent	ESC(Mouse embryonic stem cells)	physically and functionally connect the enhancers and core promoters of active genes inmurine embryonic stem cells	GSE22557
20720539	Mus musculus	Med12	None/Absent	ESC(Mouse embryonic stem cells)	physically and functionally connect the enhancers and core promoters of active genes inmurine embryonic stem cells; a reduction in Med12 expression levels resulted in a decreased interaction frequency between the core promoter and enhancer of Nanog	GSE22557
20720539	Mus musculus	Nanog	None/Absent	ESC(Mouse embryonic stem cells)	key regulator of the pluripotent state	GSE22557
20720539	Mus musculus	Nipbl	None/Absent	ESC(Mouse embryonic stem cells)	Reduced levels of mediator, cohesin and Nipbl have the same effect on the key characteristics of ES cell state as loss of Oct4. The cohesin-loading factor Nipbl is also associated with mediator–cohesin complexes, providing a means to load cohesin at promo ??	GSE22557
20720539	Mus musculus	Nipbl	None/Absent	ESC(Mouse embryonic stem cells)	Reduced levels of mediator, cohesin and Nipbl have the same effect on the key characteristics of ES cell state as loss of Oct4. The cohesin-loading factor Nipbl is also associated with mediator–cohesin complexes, providing a means to load cohesin at promoters.	GSE22557
20720539	Mus musculus	Pou5f1	None/Absent	ESC(Mouse embryonic stem cells)	key regulator of the pluripotent state	GSE22557
20720539	Mus musculus	Smc1a	None/Absent	ESC(Mouse embryonic stem cells)	knock down of Smc1a resulted in a loss of Oct4 and a decreased interaction frequency between the core promoter and enhancer of Nanog	GSE22557
20720539	Mus musculus	Smc3	None/Absent	ESC(Mouse embryonic stem cells)	knock down of Smc3 resulted in a loss of Oct4	GSE22557
20720539	Mus musculus	Sox2	None/Absent	ESC(Mouse embryonic stem cells)	key regulator of the pluripotent state	GSE22557
20720539	Mus musculus	TBP	None/Absent	ESC(Mouse embryonic stem cells)	TATA Box Binding Protein	GSE22557
20837710	Mus musculus	Sall4a	None/Absent	ESC(Mouse embryonic stem cells)	Sall4a can form homodimers and a heterodimer with Sall4b, and each can interact with Nanog; essential for pluripotency	GSE21056
20837710	Mus musculus	Sall4b	None/Absent	ESC(Mouse embryonic stem cells)	Sall4b alone could maintain the pluripotent state, although it could not completely suppress all differentiation markers	GSE21056
20872845	Mus musculus	Zic3	PROMOTER	ESC(Mouse embryonic stem cells)	Zic3 functions as a transcriptional activator of the Nanog promoter independent of Oct4/Sox2 binding	GSE22195
21637838	Mus musculus	CSL	Upstream	ESC(Mouse embryonic stem cells)	Mediator of Notch Signaling	GSE28338
21186366	Mus musculus	Ldb1	Promoter	HSC(Mouse hematopoietic stem cells)	Ldb1 is required for HS specification and for the maintenance of both fetal and adult HSCs in mice but is not essential for ESC maintenance	GSE26031
21343615	Mus musculus	HoxB4	None/Absent	HSC(Mouse hematopoietic stem cells)	enhance the self-renewal capacity of mouse bone marrow hematopoietic stem cells (HSCs) and confer a long-term repopulating capacity to yolk sac and embryonic stem (ES) cell–derived hematopoietic precursors; also reprograms a set of key regulator genes to facilitate the maturation of developing HSCs into repopulating cells.	GSE26653
20887958	Mus musculus	Erg	Intron	HSCs/HPCs(hematopoietic stem/progenitor cells)	ERG,together with（SCL, LYL1, LMO2, GAGA2, RUNX1, and Fli1) play an important role in HSPC cooperative transcriptional control	GSE22178
20887958	Mus musculus	Fli1	Intron	HSCs/HPCs(hematopoietic stem/progenitor cells)	Fli1,together with（SCL, LYL1, LMO2, GAGA2, RUNX1, and ERG) play an important role in HSPC cooperative transcriptional control	GSE22178
20887958	Mus musculus	Gata2	Intron	HSCs/HPCs(hematopoietic stem/progenitor cells)	GATA2,together with（SCL, LYL1, LMO2, RUNX1, Fli1, and ERG) play an important role in HSPC cooperative transcriptional control	GSE22178
20887958	Mus musculus	Gfi1b	Intron	HSCs/HPCs(hematopoietic stem/progenitor cells)	GFI1B,together with（MEIS1，PU.2) play an important role in HSPC cooperative transcriptional control	GSE22178
20887958	Mus musculus	Gfi1b	Intron	HSCs/HPCs(hematopoietic stem/progenitor cells)	GFI1B,together with（MEIS1，Sfpi1) play an important role in HSPC cooperative transcriptional control	GSE22178
20887958	Mus musculus	Lmo2	Intron	HSCs/HPCs(hematopoietic stem/progenitor cells)	LMO2,together with（SCL, LYL1, GATA2, RUNX1, Fli1, and ERG) play an important role in HSPC cooperative transcriptional control	GSE22178
20887958	Mus musculus	Lyl1	Intron	HSCs/HPCs(hematopoietic stem/progenitor cells)	LMO2,together with（SCL, LYL1, GATA2, RUNX1, Fli1, and ERG) play an important role in HSPC cooperative transcriptional control	GSE22178
20887958	Mus musculus	Meis1	Intron	HSCs/HPCs(hematopoietic stem/progenitor cells)	MEIS1,together with（GFI1B，PU.2) play an important role in HSPC cooperative transcriptional control	GSE22178
20887958	Mus musculus	Meis1	Intron	HSCs/HPCs(hematopoietic stem/progenitor cells)	MEIS1,together with（GFI1B，Sfpi1) play an important role in HSPC cooperative transcriptional control	GSE22178
20887958	Mus musculus	Runx1	Intron	HSCs/HPCs(hematopoietic stem/progenitor cells)	RUNX1,together with（SCL, LYL1, LMO2, GAGA2, Fli1, and ERG) play an important role in HSPC cooperative transcriptional control	GSE22178
20887958	Mus musculus	Scl	Intron	HSCs/HPCs(hematopoietic stem/progenitor cells)	RUNX1,together with（SCL, LYL1, LMO2, GAGA2, Fli1, and ERG) play an important role in HSPC cooperative transcriptional control	GSE22178
20887958	Mus musculus	Sfpi1	Intron	HSCs/HPCs(hematopoietic stem/progenitor cells)	Sfpi1,together with（MEIS1，GFI10000B) play an important role in HSPC cooperative transcriptional control	GSE22178
20176728	Mus musculus	Eomes	None/Absent	TSC(Mouse trophoblast stem cells)	essential for mouse trophoblast formation	GSE18507
20176728	Mus musculus	Ets2	None/Absent	TSC(Mouse trophoblast stem cells)	essential in TS cell maintenance and differentiation	GSE18507
20176728	Mus musculus	GATA3	None/Absent	TSC(Mouse trophoblast stem cells)	essential in TS cell maintenance and differentiation	GSE18507
20176728	Mus musculus	SMARCA4	None/Absent	TSC(Mouse trophoblast stem cells)	essential in TS cell maintenance and differentiation	GSE18507
20176728	Mus musculus	TCFAP2C	None/Absent	TSC(Mouse trophoblast stem cells)	essential in TS cell maintenance and differentiation	GSE18507
20096661	Mus musculus	Nr5a2	TSS region	ESC(Mouse embryonic stem cells)	Replace Oct4 in the derivation of iPSCs from mouse somatic cells, and it can also enhance reprogramming efficiency	GSE19023
